# Supplementary material for: The prosubiculum in the human hippocampus: A rostrocaudal, feature-driven, and systematic approach
Source: J Comp Neurol. Author manuscript; Available in PMC 2025 Mar 1. (PMC11060218; doi:10.1002/cne.25604)
Supplement: Supinfo [file NIHMS1973107-supplement-Supinfo.zip]

Archive with 19 entries (19 files):
- s1.dtd
- manuscriptTransformation.html
- Figure_4.png
- Rosenblum_table_1.docx
- CNE_2023_25604_Jobsheet_Bookin.xml
- Rosenblum_Manuscript_20240112_clean.docx
- Figure_2.pdf
- Figure_6.png
- jcn-23-0166.pdf
- Figure_7.png
- article.xml
- jcn-23-0166-manifest.html
- Rosenblum_Table_2.docx
- Figure_1.png
- jcn-23-0166-metadata.xml
- Graphical_abstract.png
- Graphical_Abstract.docx
- Figure_3.png
- Figure_5.png
