# Supplementary material for: The prosubiculum in the human hippocampus: A rostrocaudal, feature-driven, and systematic approach
Source: J Comp Neurol. Author manuscript; Available in PMC 2025 Mar 1. (PMC11060218; doi:10.1002/cne.25604)
Supplement: Supinfo [file NIHMS1973107-supplement-Supinfo.zip › CNE_2023_25604_Jobsheet_Bookin.xml]

<?xml version="1.0" encoding="UTF-8"?>
<jobsheet version="1.0.0"
          guid="2b1e0fbe-8014-461e-ab45-130e3b2e19b3"
          date="2024-02-29T08:18:37.527Z">
   <articleJobsheet>
      <packageGraphMeta>
         <modelType>PackageGraph</modelType>
         <id>4cac067d-6223-4765-99f2-d71928f48baa</id>
         <SubmissionMeta>
            <created>2024-02-29T07:34:04.033Z</created>
            <createdBy>
               <id>e35a7068-a2e5-4739-b815-e19069e782de</id>
               <modelType>System</modelType>
            </createdBy>
            <modified>2024-02-29T08:18:15.678Z</modified>
            <modifiedBy>
               <id>feb08686-29fc-442c-ab7b-2cd752d5cf8f</id>
               <modelType>System</modelType>
            </modifiedBy>
            <id>4eacc2cc-2e0b-4d0f-8770-3a872e61456f</id>
            <modelType>wbas:Submission</modelType>
            <state>wstate:InProduction</state>
            <dateAccepted>2024-02-27T12:00:00Z</dateAccepted>
            <dateSubmitted>2023-08-28T12:00:00Z</dateSubmitted>
            <dateRevised>2024-01-12T12:00:00Z</dateRevised>
            <hasAncillaryMaterial>
               <created>2024-02-29T08:17:09.859Z</created>
               <createdBy>
                  <id>e35a7068-a2e5-4739-b815-e19069e782de</id>
                  <modelType>System</modelType>
               </createdBy>
               <modified>2024-02-29T08:17:10.758Z</modified>
               <modifiedBy>
                  <id>e35a7068-a2e5-4739-b815-e19069e782de</id>
                  <modelType>System</modelType>
               </modifiedBy>
               <id>7f0f2387-528f-474f-8e82-aceb3aa6a788</id>
               <modelType>ancillaryMaterial</modelType>
               <state>wstate:Submitted</state>
               <format>text/html</format>
               <filename>manuscriptTransformation.html</filename>
               <ancillaryType>
                  <id>wanc:ManuscriptTransformation</id>
                  <mnemonic>ManuscriptTransformation</mnemonic>
               </ancillaryType>
            </hasAncillaryMaterial>
            <hasAncillaryMaterial>
               <created>2024-02-29T08:17:25.249Z</created>
               <createdBy>
                  <id>e35a7068-a2e5-4739-b815-e19069e782de</id>
                  <modelType>System</modelType>
               </createdBy>
               <modified>2024-02-29T08:17:25.249Z</modified>
               <modifiedBy>
                  <id>e35a7068-a2e5-4739-b815-e19069e782de</id>
                  <modelType>System</modelType>
               </modifiedBy>
               <id>c9b67888-bae3-4e6b-874d-daf00fc68692</id>
               <modelType>ancillaryMaterial</modelType>
               <state>wstate:Submitted</state>
               <format>application/zip</format>
               <filename>jcn-23-0166-20240229022704-ancillary_files.zip</filename>
            </hasAncillaryMaterial>
            <targetedProduct>
               <modelType>wbas:Journal</modelType>
               <id>PD6748266</id>
            </targetedProduct>
            <submissionCategory>Research Article</submissionCategory>
            <doiCandidate>10.1002/cne.25604</doiCandidate>
            <editorialReferenceCode>JCN-23-0166.R2</editorialReferenceCode>
            <hasSubmissionMap>
               <id>c9c9abef-adad-4140-9d71-6578cda1ac14</id>
               <modelType>wbas:ResearchMap</modelType>
               <hasArticle>
                  <created>2024-02-29T08:17:20.906Z</created>
                  <createdBy>
                     <id>e35a7068-a2e5-4739-b815-e19069e782de</id>
                     <modelType>System</modelType>
                  </createdBy>
                  <modified>2024-02-29T08:17:21.15Z</modified>
                  <modifiedBy>
                     <id>e35a7068-a2e5-4739-b815-e19069e782de</id>
                     <modelType>System</modelType>
                  </modifiedBy>
                  <id>3882ac40-09e6-496c-aee5-6fcbbf690b25</id>
                  <modelType>articleAtom</modelType>
                  <state>wstate:Submitted</state>
                  <filename>article.xml</filename>
                  <name>The prosubiculum in the human hippocampus: a rostrocaudal, feature-driven, and systematic approach.</name>
               </hasArticle>
               <hasManuscript>
                  <created>2024-02-29T08:17:21.952Z</created>
                  <createdBy>
                     <id>e35a7068-a2e5-4739-b815-e19069e782de</id>
                     <modelType>System</modelType>
                  </createdBy>
                  <modified>2024-02-29T08:17:21.952Z</modified>
                  <modifiedBy>
                     <id>e35a7068-a2e5-4739-b815-e19069e782de</id>
                     <modelType>System</modelType>
                  </modifiedBy>
                  <id>ef3a7c04-d622-458b-bf05-6cac6f5ea748</id>
                  <modelType>manuscript</modelType>
                  <state>wstate:Submitted</state>
                  <format>application/zip</format>
                  <filename>jcn-23-0166-20240229022704-main_document.zip</filename>
                  <authors>
                     <id>cr-fba4c013-a4dc-4656-8717-1640f1d86e5d</id>
                     <modelType>Author</modelType>
                     <roleType>
                        <id>wrole:author</id>
                        <mnemonic>Author</mnemonic>
                     </roleType>
                     <honorificPrefix>Dr.</honorificPrefix>
                     <givenName>Rosenblum, Emma</givenName>
                     <familyName>W</familyName>
                     <email>ewrosenblum@mgh.harvard.edu</email>
                     <orcid>0009-0008-0574-4320</orcid>
                     <publishedAuthor>
                        <modelType>Creator</modelType>
                        <id>cne25604-cr-0001</id>
                     </publishedAuthor>
                     <affiliations>
                        <modelType>Affiliation</modelType>
                        <id>aff-cb21ecac-61a9-46c8-913b-8167cc9fc72c</id>
                        <default>true</default>
                     </affiliations>
                  </authors>
                  <authors>
                     <id>cr-e5b6f065-37f5-4726-b525-dcb7e406673f</id>
                     <modelType>Author</modelType>
                     <roleType>
                        <id>wrole:author</id>
                        <mnemonic>Author</mnemonic>
                     </roleType>
                     <honorificPrefix>Dr.</honorificPrefix>
                     <givenName>Williams, Emily</givenName>
                     <familyName>M</familyName>
                     <email>emilymercedeswillia@gmail.com</email>
                     <publishedAuthor>
                        <modelType>Creator</modelType>
                        <id>cne25604-cr-0002</id>
                     </publishedAuthor>
                     <affiliations>
                        <modelType>Affiliation</modelType>
                        <id>aff-0793c808-2e62-4abf-a842-06d338e2202e</id>
                        <default>true</default>
                     </affiliations>
                  </authors>
                  <authors>
                     <id>cr-3a8a0a52-9dad-4f2f-a46c-b70d0106c0cf</id>
                     <modelType>Author</modelType>
                     <roleType>
                        <id>wrole:author</id>
                        <mnemonic>Author</mnemonic>
                     </roleType>
                     <givenName>Champion,</givenName>
                     <familyName>SN</familyName>
                     <email>sam.n.champion@gmail.com</email>
                     <publishedAuthor>
                        <modelType>Creator</modelType>
                        <id>cne25604-cr-0003</id>
                     </publishedAuthor>
                     <affiliations>
                        <modelType>Affiliation</modelType>
                        <id>aff-41d1a257-888f-484c-90b6-105c7ce08cce</id>
                        <default>true</default>
                     </affiliations>
                  </authors>
                  <authors>
                     <id>cr-53743f61-8760-4921-b417-67e086991aa4</id>
                     <modelType>Author</modelType>
                     <roleType>
                        <id>wrole:author</id>
                        <mnemonic>Author</mnemonic>
                     </roleType>
                     <givenName>Frosch,</givenName>
                     <familyName>MP</familyName>
                     <email>MFROSCH@mgh.harvard.edu</email>
                     <publishedAuthor>
                        <modelType>Creator</modelType>
                        <id>cne25604-cr-0004</id>
                     </publishedAuthor>
                     <affiliations>
                        <modelType>Affiliation</modelType>
                        <id>aff-4347e4f8-b859-4a79-83d4-3d5fe7fa8f1a</id>
                        <default>true</default>
                     </affiliations>
                  </authors>
                  <authors>
                     <id>cr-12735db2-d566-4938-989c-66747ec92471</id>
                     <modelType>Author</modelType>
                     <roleType>
                        <id>wrole:correspondingAuthor</id>
                        <mnemonic>CorrespondingAuthor</mnemonic>
                     </roleType>
                     <honorificPrefix>Dr.</honorificPrefix>
                     <givenName>Jean</givenName>
                     <familyName>Augustinack</familyName>
                     <email>JAUGUSTINACK@mgh.harvard.edu</email>
                     <publishedAuthor>
                        <modelType>Creator</modelType>
                        <id>cne25604-cr-0005</id>
                     </publishedAuthor>
                     <affiliations>
                        <modelType>Affiliation</modelType>
                        <id>aff-d641f84e-d1c1-49b5-aad1-35777a196bf2</id>
                        <default>true</default>
                     </affiliations>
                     <affiliations>
                        <modelType>Affiliation</modelType>
                        <id>aff-f834a761-8f28-4fd4-8387-6b132859ed9f</id>
                        <default>false</default>
                     </affiliations>
                  </authors>
                  <affiliations>
                     <id>aff-cb21ecac-61a9-46c8-913b-8167cc9fc72c</id>
                     <modelType>Affiliation</modelType>
                     <addressOrganization>Athinoula A Martinos Center for Biomedical Imaging</addressOrganization>
                     <ringgold>218916</ringgold>
                     <addressLocality>Charlestown</addressLocality>
                     <postalCode>02129-2020</postalCode>
                     <addressCountry>US</addressCountry>
                     <addressCountryName>United States</addressCountryName>
                     <publishedAffiliation>
                        <modelType>Affiliation</modelType>
                        <id>cne25604-aff-0001</id>
                     </publishedAffiliation>
                  </affiliations>
                  <affiliations>
                     <id>aff-0793c808-2e62-4abf-a842-06d338e2202e</id>
                     <modelType>Affiliation</modelType>
                     <addressOrganization>Athinoula A Martinos Center for Biomedical Imaging</addressOrganization>
                     <ringgold>218916</ringgold>
                     <addressLocality>Charlestown</addressLocality>
                     <postalCode>02129-2020</postalCode>
                     <addressCountry>US</addressCountry>
                     <addressCountryName>United States</addressCountryName>
                     <publishedAffiliation>
                        <modelType>Affiliation</modelType>
                        <id>cne25604-aff-0002</id>
                     </publishedAffiliation>
                  </affiliations>
                  <affiliations>
                     <id>aff-41d1a257-888f-484c-90b6-105c7ce08cce</id>
                     <modelType>Affiliation</modelType>
                     <addressOrganization>Massachusetts General Hospital</addressOrganization>
                     <ringgold>2348</ringgold>
                     <addressLocality>Boston</addressLocality>
                     <postalCode>02114-2696</postalCode>
                     <addressCountry>US</addressCountry>
                     <addressCountryName>United States</addressCountryName>
                     <publishedAffiliation>
                        <modelType>Affiliation</modelType>
                        <id>cne25604-aff-0003</id>
                     </publishedAffiliation>
                  </affiliations>
                  <affiliations>
                     <id>aff-4347e4f8-b859-4a79-83d4-3d5fe7fa8f1a</id>
                     <modelType>Affiliation</modelType>
                     <addressOrganization>Massachusetts General Hospital</addressOrganization>
                     <ringgold>2348</ringgold>
                     <addressLocality>Boston</addressLocality>
                     <postalCode>02114-2696</postalCode>
                     <addressCountry>US</addressCountry>
                     <addressCountryName>United States</addressCountryName>
                     <publishedAffiliation>
                        <modelType>Affiliation</modelType>
                        <id>cne25604-aff-0004</id>
                     </publishedAffiliation>
                  </affiliations>
                  <affiliations>
                     <id>aff-d641f84e-d1c1-49b5-aad1-35777a196bf2</id>
                     <modelType>Affiliation</modelType>
                     <addressOrganization>Athinoula A Martinos Center for Biomedical Imaging</addressOrganization>
                     <ringgold>218916</ringgold>
                     <addressLocality>Charlestown</addressLocality>
                     <postalCode>02129-2020</postalCode>
                     <addressCountry>US</addressCountry>
                     <addressCountryName>United States</addressCountryName>
                     <publishedAffiliation>
                        <modelType>Affiliation</modelType>
                        <id>cne25604-aff-0005</id>
                     </publishedAffiliation>
                  </affiliations>
                  <affiliations>
                     <id>aff-f834a761-8f28-4fd4-8387-6b132859ed9f</id>
                     <modelType>Affiliation</modelType>
                     <addressOrganization>Harvard Medical School</addressOrganization>
                     <ringgold>1811</ringgold>
                     <addressLocality>Boston</addressLocality>
                     <postalCode>02115-6027</postalCode>
                     <addressCountry>US</addressCountry>
                     <addressCountryName>United States</addressCountryName>
                     <publishedAffiliation>
                        <modelType>Affiliation</modelType>
                        <id>cne25604-aff-0006</id>
                     </publishedAffiliation>
                  </affiliations>
               </hasManuscript>
               <hasMedia>
                  <created>2024-02-29T08:17:29.902Z</created>
                  <createdBy>
                     <id>e35a7068-a2e5-4739-b815-e19069e782de</id>
                     <modelType>System</modelType>
                  </createdBy>
                  <modified>2024-02-29T08:17:29.902Z</modified>
                  <modifiedBy>
                     <id>e35a7068-a2e5-4739-b815-e19069e782de</id>
                     <modelType>System</modelType>
                  </modifiedBy>
                  <id>790d64c6-2ce7-498b-b276-8e6733816b7a</id>
                  <modelType>figure</modelType>
                  <state>wstate:Submitted</state>
                  <format>image/png</format>
                  <filename>Figure_1.png</filename>
               </hasMedia>
               <hasMedia>
                  <created>2024-02-29T08:17:30.213Z</created>
                  <createdBy>
                     <id>e35a7068-a2e5-4739-b815-e19069e782de</id>
                     <modelType>System</modelType>
                  </createdBy>
                  <modified>2024-02-29T08:17:30.213Z</modified>
                  <modifiedBy>
                     <id>e35a7068-a2e5-4739-b815-e19069e782de</id>
                     <modelType>System</modelType>
                  </modifiedBy>
                  <id>2299d6e7-6aa4-4d05-bf31-594ff032ce11</id>
                  <modelType>figure</modelType>
                  <state>wstate:Submitted</state>
                  <format>application/pdf</format>
                  <filename>Figure_2.pdf</filename>
               </hasMedia>
               <hasMedia>
                  <created>2024-02-29T08:17:36.588Z</created>
                  <createdBy>
                     <id>e35a7068-a2e5-4739-b815-e19069e782de</id>
                     <modelType>System</modelType>
                  </createdBy>
                  <modified>2024-02-29T08:17:36.588Z</modified>
                  <modifiedBy>
                     <id>e35a7068-a2e5-4739-b815-e19069e782de</id>
                     <modelType>System</modelType>
                  </modifiedBy>
                  <id>7f69b40a-7cec-419a-a82a-1dd6e143d3b0</id>
                  <modelType>figure</modelType>
                  <state>wstate:Submitted</state>
                  <format>image/png</format>
                  <filename>Figure_3.png</filename>
               </hasMedia>
               <hasMedia>
                  <created>2024-02-29T08:17:41.152Z</created>
                  <createdBy>
                     <id>e35a7068-a2e5-4739-b815-e19069e782de</id>
                     <modelType>System</modelType>
                  </createdBy>
                  <modified>2024-02-29T08:17:41.152Z</modified>
                  <modifiedBy>
                     <id>e35a7068-a2e5-4739-b815-e19069e782de</id>
                     <modelType>System</modelType>
                  </modifiedBy>
                  <id>04504760-f5ae-427f-a6d6-14b34901fca6</id>
                  <modelType>figure</modelType>
                  <state>wstate:Submitted</state>
                  <format>image/png</format>
                  <filename>Figure_4.png</filename>
               </hasMedia>
               <hasMedia>
                  <created>2024-02-29T08:17:42.037Z</created>
                  <createdBy>
                     <id>e35a7068-a2e5-4739-b815-e19069e782de</id>
                     <modelType>System</modelType>
                  </createdBy>
                  <modified>2024-02-29T08:17:42.037Z</modified>
                  <modifiedBy>
                     <id>e35a7068-a2e5-4739-b815-e19069e782de</id>
                     <modelType>System</modelType>
                  </modifiedBy>
                  <id>de9b7ecb-a418-459e-ba80-cf00e5edca68</id>
                  <modelType>figure</modelType>
                  <state>wstate:Submitted</state>
                  <format>image/png</format>
                  <filename>Figure_5.png</filename>
               </hasMedia>
               <hasMedia>
                  <created>2024-02-29T08:17:43.081Z</created>
                  <createdBy>
                     <id>e35a7068-a2e5-4739-b815-e19069e782de</id>
                     <modelType>System</modelType>
                  </createdBy>
                  <modified>2024-02-29T08:17:43.081Z</modified>
                  <modifiedBy>
                     <id>e35a7068-a2e5-4739-b815-e19069e782de</id>
                     <modelType>System</modelType>
                  </modifiedBy>
                  <id>1d863be8-d36f-4736-86a7-a0e6f8aaa577</id>
                  <modelType>figure</modelType>
                  <state>wstate:Submitted</state>
                  <format>image/png</format>
                  <filename>Figure_6.png</filename>
               </hasMedia>
               <hasMedia>
                  <created>2024-02-29T08:17:44.154Z</created>
                  <createdBy>
                     <id>e35a7068-a2e5-4739-b815-e19069e782de</id>
                     <modelType>System</modelType>
                  </createdBy>
                  <modified>2024-02-29T08:17:44.154Z</modified>
                  <modifiedBy>
                     <id>e35a7068-a2e5-4739-b815-e19069e782de</id>
                     <modelType>System</modelType>
                  </modifiedBy>
                  <id>a50b83e7-51de-48bc-83be-4fdc0d08af04</id>
                  <modelType>figure</modelType>
                  <state>wstate:Submitted</state>
                  <format>image/png</format>
                  <filename>Figure_7.png</filename>
               </hasMedia>
               <hasMedia>
                  <created>2024-02-29T08:17:45.674Z</created>
                  <createdBy>
                     <id>e35a7068-a2e5-4739-b815-e19069e782de</id>
                     <modelType>System</modelType>
                  </createdBy>
                  <modified>2024-02-29T08:17:45.674Z</modified>
                  <modifiedBy>
                     <id>e35a7068-a2e5-4739-b815-e19069e782de</id>
                     <modelType>System</modelType>
                  </modifiedBy>
                  <id>9d510416-88c4-45b0-8e7d-db1f5f377b7c</id>
                  <modelType>figure</modelType>
                  <state>wstate:Submitted</state>
                  <format>image/png</format>
                  <filename>Graphical_abstract.png</filename>
               </hasMedia>
               <study>
                  <sponsor>
                     <sponsor>
                        <modelType>Sponsor</modelType>
                        <doi>10.13039/100000002</doi>
                        <name>National Institutes of Health</name>
                     </sponsor>
                     <roleAward>
                        <modelType>Award</modelType>
                        <awardNumber>RF1AG072056</awardNumber>
                     </roleAward>
                  </sponsor>
               </study>
            </hasSubmissionMap>
            <name>The prosubiculum in the human hippocampus: a rostrocaudal, feature-driven, and systematic approach.</name>
            <authors>
               <id>cr-15297cdb-5b1b-43b5-9d57-fd29620b862d</id>
               <modelType>Author</modelType>
               <roleType>
                  <id>wrole:author</id>
                  <mnemonic>Author</mnemonic>
               </roleType>
               <honorificPrefix>Dr.</honorificPrefix>
               <givenName>Rosenblum, Emma</givenName>
               <familyName>W</familyName>
               <email>ewrosenblum@mgh.harvard.edu</email>
               <orcid>0009-0008-0574-4320</orcid>
               <manuscriptAuthor>
                  <modelType>Author</modelType>
                  <id>cr-fba4c013-a4dc-4656-8717-1640f1d86e5d</id>
               </manuscriptAuthor>
               <publishedAuthor>
                  <modelType>Creator</modelType>
                  <id>cne25604-cr-0001</id>
               </publishedAuthor>
               <affiliations>
                  <modelType>Affiliation</modelType>
                  <id>aff-43ea4871-88b4-4ce0-88a7-116e36a2c037</id>
                  <default>true</default>
               </affiliations>
            </authors>
            <authors>
               <id>cr-4abb9c54-cd86-4d02-aa87-9afb0ebaa37d</id>
               <modelType>Author</modelType>
               <roleType>
                  <id>wrole:author</id>
                  <mnemonic>Author</mnemonic>
               </roleType>
               <honorificPrefix>Dr.</honorificPrefix>
               <givenName>Williams, Emily</givenName>
               <familyName>M</familyName>
               <email>emilymercedeswillia@gmail.com</email>
               <manuscriptAuthor>
                  <modelType>Author</modelType>
                  <id>cr-e5b6f065-37f5-4726-b525-dcb7e406673f</id>
               </manuscriptAuthor>
               <publishedAuthor>
                  <modelType>Creator</modelType>
                  <id>cne25604-cr-0002</id>
               </publishedAuthor>
               <affiliations>
                  <modelType>Affiliation</modelType>
                  <id>aff-cf5104f2-cfe8-49f7-b44a-3f4bab629400</id>
                  <default>true</default>
               </affiliations>
            </authors>
            <authors>
               <id>cr-ed913e73-a1bc-4910-959a-5a0b10d9c47a</id>
               <modelType>Author</modelType>
               <roleType>
                  <id>wrole:author</id>
                  <mnemonic>Author</mnemonic>
               </roleType>
               <givenName>Champion,</givenName>
               <familyName>SN</familyName>
               <email>sam.n.champion@gmail.com</email>
               <manuscriptAuthor>
                  <modelType>Author</modelType>
                  <id>cr-3a8a0a52-9dad-4f2f-a46c-b70d0106c0cf</id>
               </manuscriptAuthor>
               <publishedAuthor>
                  <modelType>Creator</modelType>
                  <id>cne25604-cr-0003</id>
               </publishedAuthor>
               <affiliations>
                  <modelType>Affiliation</modelType>
                  <id>aff-9183bf8a-e09c-43c9-a162-4f4de62690f4</id>
                  <default>true</default>
               </affiliations>
            </authors>
            <authors>
               <id>cr-5291fdb7-49a5-4ee6-9b9b-623c71f0ca77</id>
               <modelType>Author</modelType>
               <roleType>
                  <id>wrole:author</id>
                  <mnemonic>Author</mnemonic>
               </roleType>
               <givenName>Frosch,</givenName>
               <familyName>MP</familyName>
               <email>MFROSCH@mgh.harvard.edu</email>
               <manuscriptAuthor>
                  <modelType>Author</modelType>
                  <id>cr-53743f61-8760-4921-b417-67e086991aa4</id>
               </manuscriptAuthor>
               <publishedAuthor>
                  <modelType>Creator</modelType>
                  <id>cne25604-cr-0004</id>
               </publishedAuthor>
               <affiliations>
                  <modelType>Affiliation</modelType>
                  <id>aff-f550daa8-c7c8-4a92-8435-7e75593f4e6c</id>
                  <default>true</default>
               </affiliations>
            </authors>
            <authors>
               <id>cr-f2e81bbb-f940-470c-98b2-ab7bacd4f239</id>
               <modelType>Author</modelType>
               <roleType>
                  <id>wrole:correspondingAuthor</id>
                  <mnemonic>CorrespondingAuthor</mnemonic>
               </roleType>
               <honorificPrefix>Dr.</honorificPrefix>
               <givenName>Jean</givenName>
               <familyName>Augustinack</familyName>
               <email>JAUGUSTINACK@mgh.harvard.edu</email>
               <manuscriptAuthor>
                  <modelType>Author</modelType>
                  <id>cr-12735db2-d566-4938-989c-66747ec92471</id>
               </manuscriptAuthor>
               <publishedAuthor>
                  <modelType>Creator</modelType>
                  <id>cne25604-cr-0005</id>
               </publishedAuthor>
               <affiliations>
                  <modelType>Affiliation</modelType>
                  <id>aff-8cd3695e-cffb-45ef-9320-cdc52fcea723</id>
                  <default>true</default>
               </affiliations>
               <affiliations>
                  <modelType>Affiliation</modelType>
                  <id>aff-489080c3-4701-41be-97cd-7532d20ad59c</id>
                  <default>false</default>
               </affiliations>
            </authors>
            <affiliations>
               <id>aff-43ea4871-88b4-4ce0-88a7-116e36a2c037</id>
               <modelType>Affiliation</modelType>
               <addressOrganization>Athinoula A Martinos Center for Biomedical Imaging</addressOrganization>
               <ringgold>218916</ringgold>
               <addressLocality>Charlestown</addressLocality>
               <postalCode>02129-2020</postalCode>
               <addressCountry>US</addressCountry>
               <addressCountryName>United States</addressCountryName>
               <manuscriptAffiliation>
                  <modelType>Affiliation</modelType>
                  <id>aff-cb21ecac-61a9-46c8-913b-8167cc9fc72c</id>
               </manuscriptAffiliation>
               <publishedAffiliation>
                  <modelType>Affiliation</modelType>
                  <id>cne25604-aff-0001</id>
               </publishedAffiliation>
            </affiliations>
            <affiliations>
               <id>aff-cf5104f2-cfe8-49f7-b44a-3f4bab629400</id>
               <modelType>Affiliation</modelType>
               <addressOrganization>Athinoula A Martinos Center for Biomedical Imaging</addressOrganization>
               <ringgold>218916</ringgold>
               <addressLocality>Charlestown</addressLocality>
               <postalCode>02129-2020</postalCode>
               <addressCountry>US</addressCountry>
               <addressCountryName>United States</addressCountryName>
               <manuscriptAffiliation>
                  <modelType>Affiliation</modelType>
                  <id>aff-0793c808-2e62-4abf-a842-06d338e2202e</id>
               </manuscriptAffiliation>
               <publishedAffiliation>
                  <modelType>Affiliation</modelType>
                  <id>cne25604-aff-0002</id>
               </publishedAffiliation>
            </affiliations>
            <affiliations>
               <id>aff-9183bf8a-e09c-43c9-a162-4f4de62690f4</id>
               <modelType>Affiliation</modelType>
               <addressOrganization>Massachusetts General Hospital</addressOrganization>
               <ringgold>2348</ringgold>
               <addressLocality>Boston</addressLocality>
               <postalCode>02114-2696</postalCode>
               <addressCountry>US</addressCountry>
               <addressCountryName>United States</addressCountryName>
               <manuscriptAffiliation>
                  <modelType>Affiliation</modelType>
                  <id>aff-41d1a257-888f-484c-90b6-105c7ce08cce</id>
               </manuscriptAffiliation>
               <publishedAffiliation>
                  <modelType>Affiliation</modelType>
                  <id>cne25604-aff-0003</id>
               </publishedAffiliation>
            </affiliations>
            <affiliations>
               <id>aff-f550daa8-c7c8-4a92-8435-7e75593f4e6c</id>
               <modelType>Affiliation</modelType>
               <addressOrganization>Massachusetts General Hospital</addressOrganization>
               <ringgold>2348</ringgold>
               <addressLocality>Boston</addressLocality>
               <postalCode>02114-2696</postalCode>
               <addressCountry>US</addressCountry>
               <addressCountryName>United States</addressCountryName>
               <manuscriptAffiliation>
                  <modelType>Affiliation</modelType>
                  <id>aff-4347e4f8-b859-4a79-83d4-3d5fe7fa8f1a</id>
               </manuscriptAffiliation>
               <publishedAffiliation>
                  <modelType>Affiliation</modelType>
                  <id>cne25604-aff-0004</id>
               </publishedAffiliation>
            </affiliations>
            <affiliations>
               <id>aff-8cd3695e-cffb-45ef-9320-cdc52fcea723</id>
               <modelType>Affiliation</modelType>
               <addressOrganization>Athinoula A Martinos Center for Biomedical Imaging</addressOrganization>
               <ringgold>218916</ringgold>
               <addressLocality>Charlestown</addressLocality>
               <postalCode>02129-2020</postalCode>
               <addressCountry>US</addressCountry>
               <addressCountryName>United States</addressCountryName>
               <manuscriptAffiliation>
                  <modelType>Affiliation</modelType>
                  <id>aff-d641f84e-d1c1-49b5-aad1-35777a196bf2</id>
               </manuscriptAffiliation>
               <publishedAffiliation>
                  <modelType>Affiliation</modelType>
                  <id>cne25604-aff-0005</id>
               </publishedAffiliation>
            </affiliations>
            <affiliations>
               <id>aff-489080c3-4701-41be-97cd-7532d20ad59c</id>
               <modelType>Affiliation</modelType>
               <addressOrganization>Harvard Medical School</addressOrganization>
               <ringgold>1811</ringgold>
               <addressLocality>Boston</addressLocality>
               <postalCode>02115-6027</postalCode>
               <addressCountry>US</addressCountry>
               <addressCountryName>United States</addressCountryName>
               <manuscriptAffiliation>
                  <modelType>Affiliation</modelType>
                  <id>aff-f834a761-8f28-4fd4-8387-6b132859ed9f</id>
               </manuscriptAffiliation>
               <publishedAffiliation>
                  <modelType>Affiliation</modelType>
                  <id>cne25604-aff-0006</id>
               </publishedAffiliation>
            </affiliations>
            <cas>1709194695683014656</cas>
            <initiatedBy>
               <id>053a5d34-ecf7-4f51-a5a5-6be8a29788f1</id>
            </initiatedBy>
            <productCodeCandidate>CNE25604</productCodeCandidate>
            <participateInPAF>false</participateInPAF>
            <sourceSystem>S1M</sourceSystem>
         </SubmissionMeta>
         <journalMeta>
            <id>PD6748266</id>
            <modelType>Journal</modelType>
            <name>The Journal of Comparative Neurology</name>
            <doi>10.1002/(ISSN)1096-9861</doi>
            <state>Published</state>
            <productCode>CNE</productCode>
            <issn>00219967</issn>
            <eIssn>10969861</eIssn>
            <homepage>https://onlinelibrary.wiley.com/journal/10969861</homepage>
            <distributionModel>onlineOpen</distributionModel>
            <coverUrl>https://onlinelibrary.wiley.com/cms/asset/c37eabab-09b9-4f68-abe2-e06d01b37a8f/cne.v532.2.cover.jpg</coverUrl>
            <impactFactor>2.5</impactFactor>
            <rollingRenewal>false</rollingRenewal>
            <publicationChannel>print</publicationChannel>
            <publicationChannel>online</publicationChannel>
            <authorGuidelinesUrl>https://www.onlinelibrary.wiley.com/page/journal/10969861/homepage/forauthors.html</authorGuidelinesUrl>
            <submissionUrl>https://wiley.atyponrex.com/journal/CNE</submissionUrl>
            <editedByNames>Suzana Herculano-Houzel</editedByNames>
            <suppressImpactFactor>false</suppressImpactFactor>
            <concernsDiscipline>
               <id>wdis:LSA3</id>
               <modelType>Concept</modelType>
            </concernsDiscipline>
            <concernsDiscipline>
               <id>wdis:LSA3</id>
               <modelType>Concept</modelType>
            </concernsDiscipline>
            <concernsDiscipline>
               <id>wdis:LS00</id>
               <modelType>Concept</modelType>
            </concernsDiscipline>
            <isiRanking>
               <subject>Neurosciences (Science)</subject>
               <rank>198</rank>
               <total>272</total>
            </isiRanking>
            <isiRanking>
               <subject>Zoology (Science)</subject>
               <rank>20</rank>
               <total>177</total>
            </isiRanking>
         </journalMeta>
         <productionMeta>
            <id>6c7b16cd-4750-48a1-a4bf-e57188fe6838</id>
            <state>wstate:Created</state>
            <created>2024-02-29T08:17:54.040377Z</created>
            <createdBy>
               <modelType>System</modelType>
               <id>e35a7068-a2e5-4739-b815-e19069e782de</id>
            </createdBy>
            <modified>2024-02-29T08:18:22.395533Z</modified>
            <modifiedBy>
               <modelType>System</modelType>
               <id>e35a7068-a2e5-4739-b815-e19069e782de</id>
            </modifiedBy>
            <modelType>ArticleProduction</modelType>
            <appliesLicense>
               <modelType>CopyrightPolicy</modelType>
               <id>2dc67c19-45d5-4b11-a7d3-8de5b74da20f</id>
               <copyright>
                  <htmLang>en</htmLang>
                  <htmValue>Copyright © 2024 Wiley-Liss, Inc.</htmValue>
               </copyright>
            </appliesLicense>
            <hasWorkMap>
               <modelType>ResearchMap</modelType>
               <id>c9c9abef-adad-4140-9d71-6578cda1ac14</id>
            </hasWorkMap>
            <targetedProduct>
               <modelType>ArticleProduct</modelType>
               <id>17938619</id>
               <state>wstate:Created</state>
               <publicationType>
                  <mnemonic>OriginalArticle</mnemonic>
                  <id>wpub:OriginalArticle</id>
               </publicationType>
               <doi>10.1002/cne.25604</doi>
               <isPartOfPeriodical>
                  <modelType>Journal</modelType>
                  <id>PD6748266</id>
               </isPartOfPeriodical>
               <productCode>CNE25604</productCode>
            </targetedProduct>
            <usesWorkflow>wwfl:ArticleStandardWorkflow</usesWorkflow>
            <status>BOOKIN</status>
            <appliesPublicationType>
               <mnemonic>OriginalArticle</mnemonic>
               <id>wpub:OriginalArticle</id>
            </appliesPublicationType>
            <cas>0</cas>
            <hasSchedule>
               <modelType>Schedule</modelType>
               <id>42a036f5-cac6-4b2c-adf6-57e611bab0ad</id>
               <state>wstate:Created</state>
               <hasScheduleEvent>
                  <modelType>ScheduleEvent</modelType>
                  <id>2826</id>
                  <modelEventType>
                     <mnemonic>RECD at JWS</mnemonic>
                     <id>wevent:ManuscriptReceivedInProduction</id>
                  </modelEventType>
                  <dateForecastOriginal>2024-02-29</dateForecastOriginal>
                  <dateForecastCurrent>2024-02-29</dateForecastCurrent>
                  <dateCompleted>2024-02-29</dateCompleted>
                  <eventCode>RECD</eventCode>
               </hasScheduleEvent>
               <hasScheduleEvent>
                  <modelType>ScheduleEvent</modelType>
                  <id>2920</id>
                  <modelEventType>
                     <mnemonic>Bookin Complete</mnemonic>
                     <id>wevent:BookinComplete</id>
                  </modelEventType>
                  <dateForecastOriginal>2024-03-01</dateForecastOriginal>
                  <dateForecastCurrent>2024-03-01</dateForecastCurrent>
                  <eventCode>BOOKEDIN</eventCode>
               </hasScheduleEvent>
               <hasScheduleEvent>
                  <modelType>ScheduleEvent</modelType>
                  <id>100000040</id>
                  <modelEventType>
                     <mnemonic>BK In Q RAISED</mnemonic>
                     <id>wevent:BookinQueryRaised</id>
                  </modelEventType>
                  <dateForecastOriginal>2024-03-01</dateForecastOriginal>
                  <dateForecastCurrent>2024-03-01</dateForecastCurrent>
                  <eventCode>BKIN_Q_ASK</eventCode>
               </hasScheduleEvent>
               <hasScheduleEvent>
                  <modelType>ScheduleEvent</modelType>
                  <id>100000041</id>
                  <modelEventType>
                     <mnemonic>BK In Q RESOLVED</mnemonic>
                     <id>wevent:BookinQueryResolved</id>
                  </modelEventType>
                  <dateForecastOriginal>2024-03-02</dateForecastOriginal>
                  <dateForecastCurrent>2024-03-02</dateForecastCurrent>
                  <eventCode>BKIN_Q_OK</eventCode>
               </hasScheduleEvent>
               <hasScheduleEvent>
                  <modelType>ScheduleEvent</modelType>
                  <id>100000043</id>
                  <modelEventType>
                     <mnemonic>To TS CE</mnemonic>
                     <id>wevent:ManuscriptToCopyEditorAtTypesetter</id>
                  </modelEventType>
                  <dateForecastOriginal>2024-03-02</dateForecastOriginal>
                  <dateForecastCurrent>2024-03-02</dateForecastCurrent>
                  <eventCode>TO_TS_CE</eventCode>
               </hasScheduleEvent>
               <hasScheduleEvent>
                  <modelType>ScheduleEvent</modelType>
                  <id>100000044</id>
                  <modelEventType>
                     <mnemonic>From TS CE</mnemonic>
                     <id>wevent:ManuscriptFromCopyEditorAtTypesetter</id>
                  </modelEventType>
                  <dateForecastOriginal>2024-03-05</dateForecastOriginal>
                  <dateForecastCurrent>2024-03-05</dateForecastCurrent>
                  <eventCode>FR_TS_CE</eventCode>
               </hasScheduleEvent>
               <hasScheduleEvent>
                  <modelType>ScheduleEvent</modelType>
                  <id>2832</id>
                  <modelEventType>
                     <mnemonic>To TS</mnemonic>
                     <id>wevent:ManuscriptToTypesetter</id>
                  </modelEventType>
                  <dateForecastOriginal>2024-03-05</dateForecastOriginal>
                  <dateForecastCurrent>2024-03-05</dateForecastCurrent>
                  <eventCode>TO_TYPE</eventCode>
               </hasScheduleEvent>
               <hasScheduleEvent>
                  <modelType>ScheduleEvent</modelType>
                  <id>2922</id>
                  <modelEventType>
                     <mnemonic>PRF Out</mnemonic>
                     <id>wevent:ProofToAuthor</id>
                  </modelEventType>
                  <dateForecastOriginal>2024-03-06</dateForecastOriginal>
                  <dateForecastCurrent>2024-03-06</dateForecastCurrent>
                  <eventCode>PRF_OUT</eventCode>
               </hasScheduleEvent>
               <hasScheduleEvent>
                  <modelType>ScheduleEvent</modelType>
                  <id>2820</id>
                  <modelEventType>
                     <mnemonic>PRF RECD</mnemonic>
                     <id>wevent:ProofedByAuthor</id>
                  </modelEventType>
                  <dateForecastOriginal>2024-03-09</dateForecastOriginal>
                  <dateForecastCurrent>2024-03-09</dateForecastCurrent>
                  <eventCode>FR_AU</eventCode>
               </hasScheduleEvent>
               <hasScheduleEvent>
                  <modelType>ScheduleEvent</modelType>
                  <id>2857</id>
                  <modelEventType>
                     <mnemonic>PRF to ED</mnemonic>
                     <id>wevent:ProofToEditor</id>
                  </modelEventType>
                  <dateForecastOriginal>2024-03-09</dateForecastOriginal>
                  <dateForecastCurrent>2024-03-09</dateForecastCurrent>
                  <eventCode>TO_ED</eventCode>
               </hasScheduleEvent>
               <hasScheduleEvent>
                  <modelType>ScheduleEvent</modelType>
                  <id>2858</id>
                  <modelEventType>
                     <mnemonic>PRF from ED</mnemonic>
                     <id>wevent:ProofedByEditor</id>
                  </modelEventType>
                  <dateForecastOriginal>2024-03-10</dateForecastOriginal>
                  <dateForecastCurrent>2024-03-10</dateForecastCurrent>
                  <eventCode>FR_ED</eventCode>
               </hasScheduleEvent>
               <hasScheduleEvent>
                  <modelType>ScheduleEvent</modelType>
                  <id>2837</id>
                  <modelEventType>
                     <mnemonic>PRF CRX to TS</mnemonic>
                     <id>wevent:ProofCorrectionsToTypesetter</id>
                  </modelEventType>
                  <dateForecastOriginal>2024-03-10</dateForecastOriginal>
                  <dateForecastCurrent>2024-03-10</dateForecastCurrent>
                  <eventCode>TO_CXUNPAG</eventCode>
               </hasScheduleEvent>
               <hasScheduleEvent>
                  <modelType>ScheduleEvent</modelType>
                  <id>2840</id>
                  <modelEventType>
                     <mnemonic>EV Files RECD</mnemonic>
                     <id>wevent:EarlyViewFileReceived</id>
                  </modelEventType>
                  <dateForecastOriginal>2024-03-12</dateForecastOriginal>
                  <dateForecastCurrent>2024-03-12</dateForecastCurrent>
                  <eventCode>UNPGSGMLLD</eventCode>
               </hasScheduleEvent>
               <hasScheduleEvent>
                  <modelType>ScheduleEvent</modelType>
                  <id>2839</id>
                  <modelEventType>
                     <mnemonic>EV Files APPR</mnemonic>
                     <id>wevent:EarlyViewFileApproved</id>
                  </modelEventType>
                  <dateForecastOriginal>2024-03-13</dateForecastOriginal>
                  <dateForecastCurrent>2024-03-13</dateForecastCurrent>
                  <eventCode>UNPGSGMLAP</eventCode>
               </hasScheduleEvent>
               <hasScheduleEvent>
                  <modelType>ScheduleEvent</modelType>
                  <id>2838</id>
                  <modelEventType>
                     <mnemonic>EV Pub Online</mnemonic>
                     <id>wevent:PublishedOnlineEarlyUnpaginated</id>
                  </modelEventType>
                  <dateForecastOriginal>2024-03-13</dateForecastOriginal>
                  <dateForecastCurrent>2024-03-13</dateForecastCurrent>
                  <eventCode>MSWISUNPAG</eventCode>
               </hasScheduleEvent>
               <hasScheduleEvent>
                  <modelType>ScheduleEvent</modelType>
                  <id>2818</id>
                  <modelEventType>
                     <mnemonic>Issue Compilation</mnemonic>
                     <id>wevent:IssueCompilation</id>
                  </modelEventType>
                  <eventCode>PRESS</eventCode>
               </hasScheduleEvent>
            </hasSchedule>
            <productionCode>CNE.25604.ART</productionCode>
            <productionOf>
               <modelType>Submission</modelType>
               <id>4eacc2cc-2e0b-4d0f-8770-3a872e61456f</id>
            </productionOf>
            <participatesInWALS>false</participatesInWALS>
            <requiresPayment>
               <modelType>Order</modelType>
            </requiresPayment>
            <authorServicesEnabled>yes</authorServicesEnabled>
         </productionMeta>
         <articleMeta>
            <id>17938619</id>
            <modelType>ArticleProduct</modelType>
            <doi>10.1002/cne.25604</doi>
            <productCode>CNE25604</productCode>
         </articleMeta>
         <contentMapMeta>
            <hasArticle>
               <id>3882ac40-09e6-496c-aee5-6fcbbf690b25</id>
               <modelType>ArticleAtom</modelType>
               <created>2024-02-29T03:18:02.696-05:00</created>
               <createdBy>
                  <id>d079617e-4a02-11e7-8423-ff9bcdd1c5b1</id>
                  <modelType>system</modelType>
               </createdBy>
               <modified>2024-02-29T03:18:03.662-05:00</modified>
               <modifiedBy>
                  <id>d079617e-4a02-11e7-8423-ff9bcdd1c5b1</id>
                  <modelType>system</modelType>
               </modifiedBy>
               <format>
                  <id>wmedia:WileyML3Gv2</id>
                  <mnemonic>text/xml</mnemonic>
                  <modelType>Concept</modelType>
               </format>
               <name>
                  <htmLang>en</htmLang>
                  <htmValue>The prosubiculum in the human hippocampus: a rostrocaudal, feature-driven, and systematic approach.</htmValue>
                  <_context>https://api.wiley.com/model_minified.jsonld</_context>
               </name>
               <tocTitle>
                  <htmLang>en</htmLang>
                  <htmValue>The prosubiculum in the human hippocampus: a rostrocaudal, feature-driven, and systematic approach</htmValue>
                  <_context>https://api.wiley.com/model_minified.jsonld</_context>
               </tocTitle>
               <fileName>article.xml</fileName>
               <fileSize>4887</fileSize>
               <fileChecksum>
                  <checksumType>md5</checksumType>
                  <checksumValue>e27bbff6e064def3372a7ab42d697ef5</checksumValue>
               </fileChecksum>
               <author>
                  <id>cne25604-cr-0001</id>
                  <creatorRole>author</creatorRole>
                  <affiliationRef>#cne25604-aff-0001</affiliationRef>
                  <corresponding>no</corresponding>
                  <idGroup>
                     <id>
                        <type>orcid</type>
                        <value>https://orcid.org/0009-0008-0574-4320</value>
                     </id>
                  </idGroup>
                  <personName>
                     <honorifics>
                        <text>Dr.</text>
                     </honorifics>
                     <givenNames>
                        <text>Rosenblum, Emma</text>
                     </givenNames>
                     <familyName>
                        <text>W</text>
                     </familyName>
                  </personName>
                  <contactDetails>
                     <email>
                        <text>ewrosenblum@mgh.harvard.edu</text>
                     </email>
                  </contactDetails>
               </author>
               <author>
                  <id>cne25604-cr-0002</id>
                  <creatorRole>author</creatorRole>
                  <affiliationRef>#cne25604-aff-0002</affiliationRef>
                  <corresponding>no</corresponding>
                  <personName>
                     <honorifics>
                        <text>Dr.</text>
                     </honorifics>
                     <givenNames>
                        <text>Williams, Emily</text>
                     </givenNames>
                     <familyName>
                        <text>M</text>
                     </familyName>
                  </personName>
                  <contactDetails>
                     <email>
                        <text>emilymercedeswillia@gmail.com</text>
                     </email>
                  </contactDetails>
               </author>
               <author>
                  <id>cne25604-cr-0003</id>
                  <creatorRole>author</creatorRole>
                  <affiliationRef>#cne25604-aff-0003</affiliationRef>
                  <corresponding>no</corresponding>
                  <personName>
                     <givenNames>
                        <text>Champion,</text>
                     </givenNames>
                     <familyName>
                        <text>SN</text>
                     </familyName>
                  </personName>
                  <contactDetails>
                     <email>
                        <text>sam.n.champion@gmail.com</text>
                     </email>
                  </contactDetails>
               </author>
               <author>
                  <id>cne25604-cr-0004</id>
                  <creatorRole>author</creatorRole>
                  <affiliationRef>#cne25604-aff-0004</affiliationRef>
                  <corresponding>no</corresponding>
                  <personName>
                     <givenNames>
                        <text>Frosch,</text>
                     </givenNames>
                     <familyName>
                        <text>MP</text>
                     </familyName>
                  </personName>
                  <contactDetails>
                     <email>
                        <text>MFROSCH@mgh.harvard.edu</text>
                     </email>
                  </contactDetails>
               </author>
               <author>
                  <id>cne25604-cr-0005</id>
                  <creatorRole>author</creatorRole>
                  <affiliationRef>#cne25604-aff-0005 #cne25604-aff-0006</affiliationRef>
                  <corresponding>yes</corresponding>
                  <personName>
                     <honorifics>
                        <text>Dr.</text>
                     </honorifics>
                     <givenNames>
                        <text>Jean</text>
                     </givenNames>
                     <familyName>
                        <text>Augustinack</text>
                     </familyName>
                  </personName>
                  <contactDetails>
                     <email>
                        <text>JAUGUSTINACK@mgh.harvard.edu</text>
                     </email>
                  </contactDetails>
               </author>
               <affiliation>
                  <id>cne25604-aff-0001</id>
                  <countryCode>US</countryCode>
                  <type>organization</type>
                  <orgName>
                     <text>Athinoula A Martinos Center for Biomedical Imaging</text>
                  </orgName>
                  <address>
                     <country>
                        <text>United States</text>
                     </country>
                     <city>
                        <text>Charlestown</text>
                     </city>
                     <postCode>
                        <text>02129-2020</text>
                     </postCode>
                  </address>
               </affiliation>
               <affiliation>
                  <id>cne25604-aff-0002</id>
                  <countryCode>US</countryCode>
                  <type>organization</type>
                  <orgName>
                     <text>Athinoula A Martinos Center for Biomedical Imaging</text>
                  </orgName>
                  <address>
                     <country>
                        <text>United States</text>
                     </country>
                     <city>
                        <text>Charlestown</text>
                     </city>
                     <postCode>
                        <text>02129-2020</text>
                     </postCode>
                  </address>
               </affiliation>
               <affiliation>
                  <id>cne25604-aff-0003</id>
                  <countryCode>US</countryCode>
                  <type>organization</type>
                  <orgName>
                     <text>Massachusetts General Hospital</text>
                  </orgName>
                  <address>
                     <country>
                        <text>United States</text>
                     </country>
                     <city>
                        <text>Boston</text>
                     </city>
                     <postCode>
                        <text>02114-2696</text>
                     </postCode>
                  </address>
               </affiliation>
               <affiliation>
                  <id>cne25604-aff-0004</id>
                  <countryCode>US</countryCode>
                  <type>organization</type>
                  <orgName>
                     <text>Massachusetts General Hospital</text>
                  </orgName>
                  <address>
                     <country>
                        <text>United States</text>
                     </country>
                     <city>
                        <text>Boston</text>
                     </city>
                     <postCode>
                        <text>02114-2696</text>
                     </postCode>
                  </address>
               </affiliation>
               <affiliation>
                  <id>cne25604-aff-0005</id>
                  <countryCode>US</countryCode>
                  <type>organization</type>
                  <orgName>
                     <text>Athinoula A Martinos Center for Biomedical Imaging</text>
                  </orgName>
                  <address>
                     <country>
                        <text>United States</text>
                     </country>
                     <city>
                        <text>Charlestown</text>
                     </city>
                     <postCode>
                        <text>02129-2020</text>
                     </postCode>
                  </address>
               </affiliation>
               <affiliation>
                  <id>cne25604-aff-0006</id>
                  <countryCode>US</countryCode>
                  <type>organization</type>
                  <orgName>
                     <text>Harvard Medical School</text>
                  </orgName>
                  <address>
                     <country>
                        <text>United States</text>
                     </country>
                     <city>
                        <text>Boston</text>
                     </city>
                     <postCode>
                        <text>02115-6027</text>
                     </postCode>
                  </address>
               </affiliation>
               <study>
                  <fundingAgency>
                     <text>National Institutes of Health</text>
                     <fundRefName>National Institutes of Health</fundRefName>
                     <funderDoi>http://dx.doi.org/10.13039/100000002</funderDoi>
                  </fundingAgency>
                  <fundingNumber>
                     <text>RF1AG072056</text>
                  </fundingNumber>
               </study>
               <version>0.1</version>
               <currentVersion>
                  <id>29e84b86-9be8-4f2e-907a-6910c19e1f76</id>
                  <modelType>ArticleAtom</modelType>
               </currentVersion>
            </hasArticle>
            <created>2024-02-29T03:17:54.147-05:00</created>
            <mapsProduction>
               <id>6c7b16cd-4750-48a1-a4bf-e57188fe6838</id>
               <modelType>ArticleProduction</modelType>
            </mapsProduction>
            <hasMedia>
               <id>04504760-f5ae-427f-a6d6-14b34901fca6</id>
               <modelType>Figure</modelType>
               <created>2024-02-29T03:17:58.276-05:00</created>
               <createdBy>
                  <id>d079617e-4a02-11e7-8423-ff9bcdd1c5b1</id>
                  <modelType>system</modelType>
               </createdBy>
               <modified>2024-02-29T03:17:59.139-05:00</modified>
               <modifiedBy>
                  <id>d079617e-4a02-11e7-8423-ff9bcdd1c5b1</id>
                  <modelType>system</modelType>
               </modifiedBy>
               <format>
                  <mnemonic>image/png</mnemonic>
                  <modelType>Concept</modelType>
               </format>
               <publicationType>
                  <id>wpub:NarrativeMedia</id>
                  <modelType>Concept</modelType>
               </publicationType>
               <fileName>Figure_4.png</fileName>
               <fileSize>8836845</fileSize>
               <fileChecksum>
                  <checksumType>md5</checksumType>
                  <checksumValue>049721d19449cb2ede720778b850d83b</checksumValue>
               </fileChecksum>
               <openCaption>false</openCaption>
               <version>0.1</version>
               <currentVersion>
                  <id>d43d4143-596e-4500-bc57-1ce9d0850e11</id>
                  <modelType>Figure</modelType>
               </currentVersion>
            </hasMedia>
            <hasMedia>
               <id>1d863be8-d36f-4736-86a7-a0e6f8aaa577</id>
               <modelType>Figure</modelType>
               <created>2024-02-29T03:18:00.26-05:00</created>
               <createdBy>
                  <id>d079617e-4a02-11e7-8423-ff9bcdd1c5b1</id>
                  <modelType>system</modelType>
               </createdBy>
               <modified>2024-02-29T03:18:01.068-05:00</modified>
               <modifiedBy>
                  <id>d079617e-4a02-11e7-8423-ff9bcdd1c5b1</id>
                  <modelType>system</modelType>
               </modifiedBy>
               <format>
                  <mnemonic>image/png</mnemonic>
                  <modelType>Concept</modelType>
               </format>
               <publicationType>
                  <id>wpub:NarrativeMedia</id>
                  <modelType>Concept</modelType>
               </publicationType>
               <fileName>Figure_6.png</fileName>
               <fileSize>1699070</fileSize>
               <fileChecksum>
                  <checksumType>md5</checksumType>
                  <checksumValue>e7a4fec7680488afebe62a8753896169</checksumValue>
               </fileChecksum>
               <openCaption>false</openCaption>
               <version>0.1</version>
               <currentVersion>
                  <id>da3d4ba4-086a-4ea7-b654-0ec65911d3d4</id>
                  <modelType>Figure</modelType>
               </currentVersion>
            </hasMedia>
            <hasMedia>
               <id>2299d6e7-6aa4-4d05-bf31-594ff032ce11</id>
               <modelType>Figure</modelType>
               <created>2024-02-29T03:17:56.214-05:00</created>
               <createdBy>
                  <id>d079617e-4a02-11e7-8423-ff9bcdd1c5b1</id>
                  <modelType>system</modelType>
               </createdBy>
               <modified>2024-02-29T03:17:56.882-05:00</modified>
               <modifiedBy>
                  <id>d079617e-4a02-11e7-8423-ff9bcdd1c5b1</id>
                  <modelType>system</modelType>
               </modifiedBy>
               <format>
                  <mnemonic>application/pdf</mnemonic>
                  <modelType>Concept</modelType>
               </format>
               <publicationType>
                  <id>wpub:NarrativeMedia</id>
                  <modelType>Concept</modelType>
               </publicationType>
               <fileName>Figure_2.pdf</fileName>
               <fileSize>22167</fileSize>
               <fileChecksum>
                  <checksumType>md5</checksumType>
                  <checksumValue>c7833c72e1b1d89bc18a7453787ac648</checksumValue>
               </fileChecksum>
               <openCaption>false</openCaption>
               <version>0.1</version>
               <currentVersion>
                  <id>0aff401c-aaf9-4fb8-8589-5f985916cd40</id>
                  <modelType>Figure</modelType>
               </currentVersion>
            </hasMedia>
            <hasMedia>
               <id>790d64c6-2ce7-498b-b276-8e6733816b7a</id>
               <modelType>Figure</modelType>
               <created>2024-02-29T03:17:55.039-05:00</created>
               <createdBy>
                  <id>d079617e-4a02-11e7-8423-ff9bcdd1c5b1</id>
                  <modelType>system</modelType>
               </createdBy>
               <modified>2024-02-29T03:17:56.05-05:00</modified>
               <modifiedBy>
                  <id>d079617e-4a02-11e7-8423-ff9bcdd1c5b1</id>
                  <modelType>system</modelType>
               </modifiedBy>
               <format>
                  <mnemonic>image/png</mnemonic>
                  <modelType>Concept</modelType>
               </format>
               <publicationType>
                  <id>wpub:NarrativeMedia</id>
                  <modelType>Concept</modelType>
               </publicationType>
               <fileName>Figure_1.png</fileName>
               <fileSize>6495675</fileSize>
               <fileChecksum>
                  <checksumType>md5</checksumType>
                  <checksumValue>096dcf3ebbaee8da25003be427009491</checksumValue>
               </fileChecksum>
               <openCaption>false</openCaption>
               <version>0.1</version>
               <currentVersion>
                  <id>277cdec2-7cd5-4bff-9545-c097319ad7e5</id>
                  <modelType>Figure</modelType>
               </currentVersion>
            </hasMedia>
            <hasMedia>
               <id>7f69b40a-7cec-419a-a82a-1dd6e143d3b0</id>
               <modelType>Figure</modelType>
               <created>2024-02-29T03:17:57.058-05:00</created>
               <createdBy>
                  <id>d079617e-4a02-11e7-8423-ff9bcdd1c5b1</id>
                  <modelType>system</modelType>
               </createdBy>
               <modified>2024-02-29T03:17:58.102-05:00</modified>
               <modifiedBy>
                  <id>d079617e-4a02-11e7-8423-ff9bcdd1c5b1</id>
                  <modelType>system</modelType>
               </modifiedBy>
               <format>
                  <mnemonic>image/png</mnemonic>
                  <modelType>Concept</modelType>
               </format>
               <publicationType>
                  <id>wpub:NarrativeMedia</id>
                  <modelType>Concept</modelType>
               </publicationType>
               <fileName>Figure_3.png</fileName>
               <fileSize>13392056</fileSize>
               <fileChecksum>
                  <checksumType>md5</checksumType>
                  <checksumValue>77c20d71090a1fd6bdaaae1f1c07bc6e</checksumValue>
               </fileChecksum>
               <openCaption>false</openCaption>
               <version>0.1</version>
               <currentVersion>
                  <id>7909c108-fa8a-459e-99eb-0db46918f7b8</id>
                  <modelType>Figure</modelType>
               </currentVersion>
            </hasMedia>
            <hasMedia>
               <id>9d510416-88c4-45b0-8e7d-db1f5f377b7c</id>
               <modelType>Figure</modelType>
               <created>2024-02-29T03:18:01.897-05:00</created>
               <createdBy>
                  <id>d079617e-4a02-11e7-8423-ff9bcdd1c5b1</id>
                  <modelType>system</modelType>
               </createdBy>
               <modified>2024-02-29T03:18:02.56-05:00</modified>
               <modifiedBy>
                  <id>d079617e-4a02-11e7-8423-ff9bcdd1c5b1</id>
                  <modelType>system</modelType>
               </modifiedBy>
               <format>
                  <mnemonic>image/png</mnemonic>
                  <modelType>Concept</modelType>
               </format>
               <publicationType>
                  <id>wpub:NarrativeMedia</id>
                  <modelType>Concept</modelType>
               </publicationType>
               <fileName>Graphical_abstract.png</fileName>
               <fileSize>1807572</fileSize>
               <fileChecksum>
                  <checksumType>md5</checksumType>
                  <checksumValue>26c05cf020743102362f5a13772f0ad3</checksumValue>
               </fileChecksum>
               <openCaption>false</openCaption>
               <version>0.1</version>
               <currentVersion>
                  <id>f3dbc8d3-cceb-4585-b2be-a8bc2e068cb8</id>
                  <modelType>Figure</modelType>
               </currentVersion>
            </hasMedia>
            <hasMedia>
               <id>a50b83e7-51de-48bc-83be-4fdc0d08af04</id>
               <modelType>Figure</modelType>
               <created>2024-02-29T03:18:01.219-05:00</created>
               <createdBy>
                  <id>d079617e-4a02-11e7-8423-ff9bcdd1c5b1</id>
                  <modelType>system</modelType>
               </createdBy>
               <modified>2024-02-29T03:18:01.769-05:00</modified>
               <modifiedBy>
                  <id>d079617e-4a02-11e7-8423-ff9bcdd1c5b1</id>
                  <modelType>system</modelType>
               </modifiedBy>
               <format>
                  <mnemonic>image/png</mnemonic>
                  <modelType>Concept</modelType>
               </format>
               <publicationType>
                  <id>wpub:NarrativeMedia</id>
                  <modelType>Concept</modelType>
               </publicationType>
               <fileName>Figure_7.png</fileName>
               <fileSize>2152969</fileSize>
               <fileChecksum>
                  <checksumType>md5</checksumType>
                  <checksumValue>fea99394455676e041883e84e71e903b</checksumValue>
               </fileChecksum>
               <openCaption>false</openCaption>
               <version>0.1</version>
               <currentVersion>
                  <id>8732e42a-b997-4e02-8f27-01b1cd490f29</id>
                  <modelType>Figure</modelType>
               </currentVersion>
            </hasMedia>
            <hasMedia>
               <id>de9b7ecb-a418-459e-ba80-cf00e5edca68</id>
               <modelType>Figure</modelType>
               <created>2024-02-29T03:17:59.312-05:00</created>
               <createdBy>
                  <id>d079617e-4a02-11e7-8423-ff9bcdd1c5b1</id>
                  <modelType>system</modelType>
               </createdBy>
               <modified>2024-02-29T03:18:00.103-05:00</modified>
               <modifiedBy>
                  <id>d079617e-4a02-11e7-8423-ff9bcdd1c5b1</id>
                  <modelType>system</modelType>
               </modifiedBy>
               <format>
                  <mnemonic>image/png</mnemonic>
                  <modelType>Concept</modelType>
               </format>
               <publicationType>
                  <id>wpub:NarrativeMedia</id>
                  <modelType>Concept</modelType>
               </publicationType>
               <fileName>Figure_5.png</fileName>
               <fileSize>1067778</fileSize>
               <fileChecksum>
                  <checksumType>md5</checksumType>
                  <checksumValue>49b49dda6fc27df4c82a3a5a70f1af1e</checksumValue>
               </fileChecksum>
               <openCaption>false</openCaption>
               <version>0.1</version>
               <currentVersion>
                  <id>46d4ee24-9f50-45c4-b6e6-d2c75d178b68</id>
                  <modelType>Figure</modelType>
               </currentVersion>
            </hasMedia>
            <mapsProduct>
               <id>17938619</id>
               <modelType>ArticleProduct</modelType>
            </mapsProduct>
            <modelType>ResearchMap</modelType>
            <hasManuscript>
               <id>bfd113f8-8ab2-4e0e-ad86-161150d359e5</id>
               <modelType>Manuscript</modelType>
               <created>2024-02-29T03:18:03.806-05:00</created>
               <createdBy>
                  <id>d079617e-4a02-11e7-8423-ff9bcdd1c5b1</id>
                  <modelType>system</modelType>
               </createdBy>
               <modified>2024-02-29T03:18:04.381-05:00</modified>
               <modifiedBy>
                  <id>d079617e-4a02-11e7-8423-ff9bcdd1c5b1</id>
                  <modelType>system</modelType>
               </modifiedBy>
               <format>
                  <mnemonic>application/vnd.openxmlformats-officedocument.wordprocessingml.document</mnemonic>
                  <modelType>Concept</modelType>
               </format>
               <fileName>Rosenblum_Table_2.docx</fileName>
               <fileSize>14945</fileSize>
               <fileChecksum>
                  <checksumType>md5</checksumType>
                  <checksumValue>c645a7df757c9bee4e191a17e2d192bc</checksumValue>
               </fileChecksum>
               <version>0.1</version>
               <currentVersion>
                  <id>a973a633-5bc9-455b-a289-a3fe0a0918ae</id>
                  <modelType>Manuscript</modelType>
               </currentVersion>
            </hasManuscript>
            <hasManuscriptPart>
               <id>42a59bc1-9d45-449a-9329-9c1e9c271cf2</id>
               <modelType>ManuscriptPart</modelType>
               <created>2024-02-29T03:18:05.057-05:00</created>
               <createdBy>
                  <id>d079617e-4a02-11e7-8423-ff9bcdd1c5b1</id>
                  <modelType>system</modelType>
               </createdBy>
               <modified>2024-02-29T03:18:05.614-05:00</modified>
               <modifiedBy>
                  <id>d079617e-4a02-11e7-8423-ff9bcdd1c5b1</id>
                  <modelType>system</modelType>
               </modifiedBy>
               <format>
                  <mnemonic>application/vnd.openxmlformats-officedocument.wordprocessingml.document</mnemonic>
                  <modelType>Concept</modelType>
               </format>
               <fileName>Rosenblum_table_1.docx</fileName>
               <fileSize>14646</fileSize>
               <fileChecksum>
                  <checksumType>md5</checksumType>
                  <checksumValue>ba43a5481d34c26da734bad4c0d82a8c</checksumValue>
               </fileChecksum>
               <version>0.1</version>
               <currentVersion>
                  <id>fe8c204f-1ca3-4904-a190-ea2e61db2eec</id>
                  <modelType>ManuscriptPart</modelType>
               </currentVersion>
            </hasManuscriptPart>
            <hasManuscriptPart>
               <id>ffb62dfb-2cbd-4272-ba3b-015faa79dee3</id>
               <modelType>ManuscriptPart</modelType>
               <created>2024-02-29T03:18:04.428-05:00</created>
               <createdBy>
                  <id>d079617e-4a02-11e7-8423-ff9bcdd1c5b1</id>
                  <modelType>system</modelType>
               </createdBy>
               <modified>2024-02-29T03:18:04.989-05:00</modified>
               <modifiedBy>
                  <id>d079617e-4a02-11e7-8423-ff9bcdd1c5b1</id>
                  <modelType>system</modelType>
               </modifiedBy>
               <format>
                  <mnemonic>application/vnd.openxmlformats-officedocument.wordprocessingml.document</mnemonic>
                  <modelType>Concept</modelType>
               </format>
               <fileName>Rosenblum_Manuscript_20240112_clean.docx</fileName>
               <fileSize>150051</fileSize>
               <fileChecksum>
                  <checksumType>md5</checksumType>
                  <checksumValue>a105e920fb4c022d896430ed5bbfb5e4</checksumValue>
               </fileChecksum>
               <version>0.1</version>
               <currentVersion>
                  <id>b4bdfa49-da6d-44d1-b546-9b07b130b2ac</id>
                  <modelType>ManuscriptPart</modelType>
               </currentVersion>
            </hasManuscriptPart>
            <hasAncillaryMaterial>
               <id>04a4006f-317b-49a0-b711-8cc7594dff26</id>
               <modelType>AncillaryMaterial</modelType>
               <created>2024-02-29T03:18:07.499-05:00</created>
               <createdBy>
                  <id>d079617e-4a02-11e7-8423-ff9bcdd1c5b1</id>
                  <modelType>system</modelType>
               </createdBy>
               <modified>2024-02-29T03:18:07.983-05:00</modified>
               <modifiedBy>
                  <id>d079617e-4a02-11e7-8423-ff9bcdd1c5b1</id>
                  <modelType>system</modelType>
               </modifiedBy>
               <format>
                  <mnemonic>text/xml</mnemonic>
                  <modelType>Concept</modelType>
               </format>
               <ancillaryType>
                  <id>todo:ConflictOfInterestStatement</id>
                  <modelType>Concept</modelType>
               </ancillaryType>
               <fileName>s1.dtd</fileName>
               <fileSize>46115</fileSize>
               <fileChecksum>
                  <checksumType>md5</checksumType>
                  <checksumValue>b371aa2db1ef01ef0177ee476b7572f5</checksumValue>
               </fileChecksum>
               <version>0.1</version>
               <currentVersion>
                  <id>b1286406-a8e8-4517-94f6-132a64f3f441</id>
                  <modelType>AncillaryMaterial</modelType>
               </currentVersion>
            </hasAncillaryMaterial>
            <hasAncillaryMaterial>
               <id>4f6c5e1a-e703-4119-8b96-a1894fdea5ba</id>
               <modelType>AncillaryMaterial</modelType>
               <created>2024-02-29T03:18:08.533-05:00</created>
               <createdBy>
                  <id>d079617e-4a02-11e7-8423-ff9bcdd1c5b1</id>
                  <modelType>system</modelType>
               </createdBy>
               <modified>2024-02-29T03:18:09.033-05:00</modified>
               <modifiedBy>
                  <id>d079617e-4a02-11e7-8423-ff9bcdd1c5b1</id>
                  <modelType>system</modelType>
               </modifiedBy>
               <format>
                  <mnemonic>application/vnd.openxmlformats-officedocument.wordprocessingml.document</mnemonic>
                  <modelType>Concept</modelType>
               </format>
               <ancillaryType>
                  <id>todo:ConflictOfInterestStatement</id>
                  <modelType>Concept</modelType>
               </ancillaryType>
               <fileName>Graphical_Abstract.docx</fileName>
               <fileSize>12932</fileSize>
               <fileChecksum>
                  <checksumType>md5</checksumType>
                  <checksumValue>7a6a6de69050e1303af85dbd4ff071a7</checksumValue>
               </fileChecksum>
               <version>0.1</version>
               <currentVersion>
                  <id>630a4cca-e6dc-4e49-9537-075665d8d1f3</id>
                  <modelType>AncillaryMaterial</modelType>
               </currentVersion>
            </hasAncillaryMaterial>
            <hasAncillaryMaterial>
               <id>69ec04ef-ab20-4e61-9bc6-3d454c85cc8e</id>
               <modelType>AncillaryMaterial</modelType>
               <created>2024-02-29T03:18:05.69-05:00</created>
               <createdBy>
                  <id>d079617e-4a02-11e7-8423-ff9bcdd1c5b1</id>
                  <modelType>system</modelType>
               </createdBy>
               <modified>2024-02-29T03:18:06.186-05:00</modified>
               <modifiedBy>
                  <id>d079617e-4a02-11e7-8423-ff9bcdd1c5b1</id>
                  <modelType>system</modelType>
               </modifiedBy>
               <format>
                  <mnemonic>text/html</mnemonic>
                  <modelType>Concept</modelType>
               </format>
               <ancillaryType>
                  <id>todo:ConflictOfInterestStatement</id>
                  <modelType>Concept</modelType>
               </ancillaryType>
               <fileName>manuscriptTransformation.html</fileName>
               <fileSize>166166</fileSize>
               <fileChecksum>
                  <checksumType>md5</checksumType>
                  <checksumValue>9560f244549b3c04cd7e70b5ed1ce102</checksumValue>
               </fileChecksum>
               <version>0.1</version>
               <currentVersion>
                  <id>843f5295-19ae-402b-9dd5-9bd9207937f0</id>
                  <modelType>AncillaryMaterial</modelType>
               </currentVersion>
            </hasAncillaryMaterial>
            <hasAncillaryMaterial>
               <id>6e1f0def-f53c-4400-9ad6-4eb70f65fde8</id>
               <modelType>AncillaryMaterial</modelType>
               <created>2024-02-29T03:18:06.976-05:00</created>
               <createdBy>
                  <id>d079617e-4a02-11e7-8423-ff9bcdd1c5b1</id>
                  <modelType>system</modelType>
               </createdBy>
               <modified>2024-02-29T03:18:07.439-05:00</modified>
               <modifiedBy>
                  <id>d079617e-4a02-11e7-8423-ff9bcdd1c5b1</id>
                  <modelType>system</modelType>
               </modifiedBy>
               <format>
                  <mnemonic>text/xml</mnemonic>
                  <modelType>Concept</modelType>
               </format>
               <ancillaryType>
                  <id>todo:ConflictOfInterestStatement</id>
                  <modelType>Concept</modelType>
               </ancillaryType>
               <fileName>jcn-23-0166-metadata.xml</fileName>
               <fileSize>68293</fileSize>
               <fileChecksum>
                  <checksumType>md5</checksumType>
                  <checksumValue>4ac150d42b27379c3d234aaf06e3362b</checksumValue>
               </fileChecksum>
               <version>0.1</version>
               <currentVersion>
                  <id>6969318a-6521-4d0d-ad03-c2baff43df46</id>
                  <modelType>AncillaryMaterial</modelType>
               </currentVersion>
            </hasAncillaryMaterial>
            <hasAncillaryMaterial>
               <id>bb534ab4-e478-4128-a609-8bf055aa2542</id>
               <modelType>AncillaryMaterial</modelType>
               <created>2024-02-29T03:18:06.297-05:00</created>
               <createdBy>
                  <id>d079617e-4a02-11e7-8423-ff9bcdd1c5b1</id>
                  <modelType>system</modelType>
               </createdBy>
               <modified>2024-02-29T03:18:06.914-05:00</modified>
               <modifiedBy>
                  <id>d079617e-4a02-11e7-8423-ff9bcdd1c5b1</id>
                  <modelType>system</modelType>
               </modifiedBy>
               <format>
                  <mnemonic>application/pdf</mnemonic>
                  <modelType>Concept</modelType>
               </format>
               <ancillaryType>
                  <id>todo:ConflictOfInterestStatement</id>
                  <modelType>Concept</modelType>
               </ancillaryType>
               <fileName>jcn-23-0166.pdf</fileName>
               <fileSize>4847070</fileSize>
               <fileChecksum>
                  <checksumType>md5</checksumType>
                  <checksumValue>c4efb15a81f74565302d5d6bfb5e6006</checksumValue>
               </fileChecksum>
               <version>0.1</version>
               <currentVersion>
                  <id>8aea2bf4-d77c-420a-b7f4-6e12160e8ccd</id>
                  <modelType>AncillaryMaterial</modelType>
               </currentVersion>
            </hasAncillaryMaterial>
            <hasAncillaryMaterial>
               <id>f2eac1f9-a8f9-48cd-ba64-435334162648</id>
               <modelType>AncillaryMaterial</modelType>
               <created>2024-02-29T03:18:08.042-05:00</created>
               <createdBy>
                  <id>d079617e-4a02-11e7-8423-ff9bcdd1c5b1</id>
                  <modelType>system</modelType>
               </createdBy>
               <modified>2024-02-29T03:18:08.472-05:00</modified>
               <modifiedBy>
                  <id>d079617e-4a02-11e7-8423-ff9bcdd1c5b1</id>
                  <modelType>system</modelType>
               </modifiedBy>
               <format>
                  <mnemonic>text/html</mnemonic>
                  <modelType>Concept</modelType>
               </format>
               <ancillaryType>
                  <id>todo:ConflictOfInterestStatement</id>
                  <modelType>Concept</modelType>
               </ancillaryType>
               <fileName>jcn-23-0166-manifest.html</fileName>
               <fileSize>1857</fileSize>
               <fileChecksum>
                  <checksumType>md5</checksumType>
                  <checksumValue>1598ec158915466d19d2a68250f38134</checksumValue>
               </fileChecksum>
               <version>0.1</version>
               <currentVersion>
                  <id>d723806f-8a4b-4736-8716-e203843f5182</id>
                  <modelType>AncillaryMaterial</modelType>
               </currentVersion>
            </hasAncillaryMaterial>
            <mapsSubmission>
               <id>4eacc2cc-2e0b-4d0f-8770-3a872e61456f</id>
               <modelType>Submission</modelType>
            </mapsSubmission>
            <createdBy>
               <id>d079617e-4a02-11e7-8423-ff9bcdd1c5b1</id>
               <modelType>system</modelType>
            </createdBy>
            <modified>2024-02-29T03:18:09.241-05:00</modified>
            <modifiedBy>
               <id>d079617e-4a02-11e7-8423-ff9bcdd1c5b1</id>
               <modelType>system</modelType>
            </modifiedBy>
            <id>c9c9abef-adad-4140-9d71-6578cda1ac14</id>
         </contentMapMeta>
      </packageGraphMeta>
      <workflowMeta type="NJD" stage="Bookin">
         <fullServiceVendor>
            <companyName>Aptara</companyName>
            <filesToSupplier>
               <contentFiles>
                  <hasAncillaryMaterial>
                     <file>
                        <id>04a4006f-317b-49a0-b711-8cc7594dff26</id>
                        <fileName>s1.dtd</fileName>
                        <format>text/xml</format>
                        <itemType>AncillaryMaterial</itemType>
                     </file>
                     <file>
                        <id>4f6c5e1a-e703-4119-8b96-a1894fdea5ba</id>
                        <fileName>Graphical_Abstract.docx</fileName>
                        <format>application/vnd.openxmlformats-officedocument.wordprocessingml.document</format>
                        <itemType>AncillaryMaterial</itemType>
                     </file>
                     <file>
                        <id>69ec04ef-ab20-4e61-9bc6-3d454c85cc8e</id>
                        <fileName>manuscriptTransformation.html</fileName>
                        <format>text/html</format>
                        <itemType>AncillaryMaterial</itemType>
                     </file>
                     <file>
                        <id>6e1f0def-f53c-4400-9ad6-4eb70f65fde8</id>
                        <fileName>jcn-23-0166-metadata.xml</fileName>
                        <format>text/xml</format>
                        <itemType>AncillaryMaterial</itemType>
                     </file>
                     <file>
                        <id>bb534ab4-e478-4128-a609-8bf055aa2542</id>
                        <fileName>jcn-23-0166.pdf</fileName>
                        <format>application/pdf</format>
                        <itemType>AncillaryMaterial</itemType>
                     </file>
                     <file>
                        <id>f2eac1f9-a8f9-48cd-ba64-435334162648</id>
                        <fileName>jcn-23-0166-manifest.html</fileName>
                        <format>text/html</format>
                        <itemType>AncillaryMaterial</itemType>
                     </file>
                  </hasAncillaryMaterial>
                  <hasArticle>
                     <id>3882ac40-09e6-496c-aee5-6fcbbf690b25</id>
                     <fileName>article.xml</fileName>
                     <format>text/xml</format>
                     <itemType>ArticleAtom</itemType>
                  </hasArticle>
                  <hasManuscript>
                     <id>bfd113f8-8ab2-4e0e-ad86-161150d359e5</id>
                     <fileName>Rosenblum_Table_2.docx</fileName>
                     <format>application/vnd.openxmlformats-officedocument.wordprocessingml.document</format>
                     <itemType>Manuscript</itemType>
                  </hasManuscript>
                  <hasMedia>
                     <file>
                        <id>04504760-f5ae-427f-a6d6-14b34901fca6</id>
                        <fileName>Figure_4.png</fileName>
                        <format>image/png</format>
                        <itemType>Figure</itemType>
                     </file>
                     <file>
                        <id>1d863be8-d36f-4736-86a7-a0e6f8aaa577</id>
                        <fileName>Figure_6.png</fileName>
                        <format>image/png</format>
                        <itemType>Figure</itemType>
                     </file>
                     <file>
                        <id>2299d6e7-6aa4-4d05-bf31-594ff032ce11</id>
                        <fileName>Figure_2.pdf</fileName>
                        <format>application/pdf</format>
                        <itemType>Figure</itemType>
                     </file>
                     <file>
                        <id>790d64c6-2ce7-498b-b276-8e6733816b7a</id>
                        <fileName>Figure_1.png</fileName>
                        <format>image/png</format>
                        <itemType>Figure</itemType>
                     </file>
                     <file>
                        <id>7f69b40a-7cec-419a-a82a-1dd6e143d3b0</id>
                        <fileName>Figure_3.png</fileName>
                        <format>image/png</format>
                        <itemType>Figure</itemType>
                     </file>
                     <file>
                        <id>9d510416-88c4-45b0-8e7d-db1f5f377b7c</id>
                        <fileName>Graphical_abstract.png</fileName>
                        <format>image/png</format>
                        <itemType>Figure</itemType>
                     </file>
                     <file>
                        <id>a50b83e7-51de-48bc-83be-4fdc0d08af04</id>
                        <fileName>Figure_7.png</fileName>
                        <format>image/png</format>
                        <itemType>Figure</itemType>
                     </file>
                     <file>
                        <id>de9b7ecb-a418-459e-ba80-cf00e5edca68</id>
                        <fileName>Figure_5.png</fileName>
                        <format>image/png</format>
                        <itemType>Figure</itemType>
                     </file>
                  </hasMedia>
                  <hasManuscriptPart>
                     <file>
                        <id>42a59bc1-9d45-449a-9329-9c1e9c271cf2</id>
                        <fileName>Rosenblum_table_1.docx</fileName>
                        <format>application/vnd.openxmlformats-officedocument.wordprocessingml.document</format>
                        <itemType>ManuscriptPart</itemType>
                     </file>
                     <file>
                        <id>ffb62dfb-2cbd-4272-ba3b-015faa79dee3</id>
                        <fileName>Rosenblum_Manuscript_20240112_clean.docx</fileName>
                        <format>application/vnd.openxmlformats-officedocument.wordprocessingml.document</format>
                        <itemType>ManuscriptPart</itemType>
                     </file>
                  </hasManuscriptPart>
               </contentFiles>
            </filesToSupplier>
            <deliverables>
               <deliverablesForArticle/>
            </deliverables>
            <filesToPublisher/>
         </fullServiceVendor>
      </workflowMeta>
   </articleJobsheet>
</jobsheet>
