# Supplementary material for: The prosubiculum in the human hippocampus: A rostrocaudal, feature-driven, and systematic approach
Source: J Comp Neurol. Author manuscript; Available in PMC 2025 Mar 1. (PMC11060218; doi:10.1002/cne.25604)
Supplement: Supinfo [file NIHMS1973107-supplement-Supinfo.zip › article.xml]

<?xml version="1.0" encoding="UTF-8"?>
<component xmlns="http://www.wiley.com/namespaces/wiley"
           version="2.0"
           type="serialArticle"
           xml:lang="en"
           xml:id="CNE25604">
   <header>
      <contentMeta>
         <titleGroup>
            <title type="main">The prosubiculum in the human hippocampus: a rostrocaudal, feature-driven, and systematic approach.</title>
         </titleGroup><creators>
  <creator xml:id="cne25604-cr-0001" affiliationRef="#cne25604-aff-0001" creatorRole="author" corresponding="no">
    <idGroup>
      <id type="orcid" value="https://orcid.org/0009-0008-0574-4320"/>
    </idGroup>
    <personName>
      <honorifics>Dr.</honorifics>
      <givenNames>Rosenblum, Emma</givenNames>
      <familyName>W</familyName>
    </personName>
    <contactDetails>
      <email>ewrosenblum@mgh.harvard.edu</email>
    </contactDetails>
  </creator>
  <creator xml:id="cne25604-cr-0002" affiliationRef="#cne25604-aff-0002" creatorRole="author" corresponding="no">
    <personName>
      <honorifics>Dr.</honorifics>
      <givenNames>Williams, Emily</givenNames>
      <familyName>M</familyName>
    </personName>
    <contactDetails>
      <email>emilymercedeswillia@gmail.com</email>
    </contactDetails>
  </creator>
  <creator xml:id="cne25604-cr-0003" affiliationRef="#cne25604-aff-0003" creatorRole="author" corresponding="no">
    <personName>
      <givenNames>Champion,</givenNames>
      <familyName>SN</familyName>
    </personName>
    <contactDetails>
      <email>sam.n.champion@gmail.com</email>
    </contactDetails>
  </creator>
  <creator xml:id="cne25604-cr-0004" affiliationRef="#cne25604-aff-0004" creatorRole="author" corresponding="no">
    <personName>
      <givenNames>Frosch,</givenNames>
      <familyName>MP</familyName>
    </personName>
    <contactDetails>
      <email>MFROSCH@mgh.harvard.edu</email>
    </contactDetails>
  </creator>
  <creator xml:id="cne25604-cr-0005" affiliationRef="#cne25604-aff-0005 #cne25604-aff-0006" creatorRole="author" corresponding="yes">
    <personName>
      <honorifics>Dr.</honorifics>
      <givenNames>Jean</givenNames>
      <familyName>Augustinack</familyName>
    </personName>
    <contactDetails>
      <email>JAUGUSTINACK@mgh.harvard.edu</email>
    </contactDetails>
  </creator>
</creators>
<affiliationGroup>
  <affiliation type="organization" xml:id="cne25604-aff-0001" countryCode="US">
    <idGroup>
      <id type="ringgold" value="218916"/>
    </idGroup>
    <orgName>Athinoula A Martinos Center for Biomedical Imaging</orgName>
    <address>
      <city>Charlestown</city>
      <postCode>02129-2020</postCode>
      <country>United States</country>
    </address>
  </affiliation>
  <affiliation type="organization" xml:id="cne25604-aff-0002" countryCode="US">
    <idGroup>
      <id type="ringgold" value="218916"/>
    </idGroup>
    <orgName>Athinoula A Martinos Center for Biomedical Imaging</orgName>
    <address>
      <city>Charlestown</city>
      <postCode>02129-2020</postCode>
      <country>United States</country>
    </address>
  </affiliation>
  <affiliation type="organization" xml:id="cne25604-aff-0003" countryCode="US">
    <idGroup>
      <id type="ringgold" value="2348"/>
    </idGroup>
    <orgName>Massachusetts General Hospital</orgName>
    <address>
      <city>Boston</city>
      <postCode>02114-2696</postCode>
      <country>United States</country>
    </address>
  </affiliation>
  <affiliation type="organization" xml:id="cne25604-aff-0004" countryCode="US">
    <idGroup>
      <id type="ringgold" value="2348"/>
    </idGroup>
    <orgName>Massachusetts General Hospital</orgName>
    <address>
      <city>Boston</city>
      <postCode>02114-2696</postCode>
      <country>United States</country>
    </address>
  </affiliation>
  <affiliation type="organization" xml:id="cne25604-aff-0005" countryCode="US">
    <idGroup>
      <id type="ringgold" value="218916"/>
    </idGroup>
    <orgName>Athinoula A Martinos Center for Biomedical Imaging</orgName>
    <address>
      <city>Charlestown</city>
      <postCode>02129-2020</postCode>
      <country>United States</country>
    </address>
  </affiliation>
  <affiliation type="organization" xml:id="cne25604-aff-0006" countryCode="US">
    <idGroup>
      <id type="ringgold" value="1811"/>
    </idGroup>
    <orgName>Harvard Medical School</orgName>
    <address>
      <city>Boston</city>
      <postCode>02115-6027</postCode>
      <country>United States</country>
    </address>
  </affiliation>
</affiliationGroup>
<fundingInfo>
            <fundingAgency funderDoi="http://dx.doi.org/10.13039/100000002"
                           fundRefName="National Institutes of Health">National Institutes of Health</fundingAgency>
            <fundingNumber>RF1AG072056</fundingNumber>
         </fundingInfo>
      </contentMeta>
   </header>
</component>
