# Supplementary material for: The prosubiculum in the human hippocampus: A rostrocaudal, feature-driven, and systematic approach
Source: J Comp Neurol. Author manuscript; Available in PMC 2025 Mar 1. (PMC11060218; doi:10.1002/cne.25604)
Supplement: Supinfo [file NIHMS1973107-supplement-Supinfo.zip › jcn-23-0166-metadata.xml]

<?xml version="1.0" encoding="UTF-8"?><!DOCTYPE article_set SYSTEM "s1.dtd"><article_set dtd_version="4.28.4"><article export_date="2024-02-29 00:00:00.0" external_id="REX-PROD-1-4F3166BD-D2B9-4BBF-919D-32737BE6C629-4C2E0397-5FA4-4FC9-8F1F-467049C329DE-97892" lang="EN" ms_no="JCN-23-0166.R2" rev="2"><journal><publisher_name>Journal of Comparative Neurology</publisher_name><full_journal_title>Journal of Comparative Neurology</full_journal_title><site_short_name>jcn</site_short_name><journal_abbreviation>CNE</journal_abbreviation><pubmed_abbreviation/><issn issn_type="print">0021-9967</issn><issn issn_type="digital">1096-9861</issn></journal><replaces/><article_status decision_status="accept">Accepted</article_status><article_title>The prosubiculum in the human hippocampus: a rostrocaudal, feature-driven, and systematic approach.</article_title><article_sub_title/><vernacular_title/><author_list><author auth_URL="" author_seq="1" corr="false" user_id="105822993"><salutation>Dr.</salutation><first_name>Rosenblum, Emma</first_name><middle_name/><last_name>W</last_name><suffix/><degree/><email addr_type="primary">ewrosenblum@mgh.harvard.edu</email><comments/><orcid>0009-0008-0574-4320</orcid><orcid_id_validation>TRUE</orcid_id_validation><orcid_token_type/><orcid_token_scope/><orcid_token_expires_in/><affiliation seq="1"><inst>Athinoula A Martinos Center for Biomedical Imaging</inst><institution_id institution_id_type="Ringgold">218916</institution_id><dept/><person_title/><room/><addr1/><addr2/><addr3/><city>Charlestown</city><province/><country country_code="US">United States</country><post_code>02129-2020</post_code><phone/><fax/></affiliation><profile_affiliation><inst>Athinoula A Martinos Center for Biomedical Imaging</inst><institution_id institution_id_type="Ringgold">218916</institution_id><dept/><person_title/><room/><addr1/><addr2/><addr3/><city>Charlestown</city><province/><country country_code="US">United States</country><post_code>02129-2020</post_code><phone/><fax/></profile_affiliation><current_profile_affiliation><inst>Athinoula A Martinos Center for Biomedical Imaging</inst><institution_id institution_id_type="Ringgold">218916</institution_id><dept/><person_title/><room/><addr1/><addr2/><addr3/><city>Charlestown</city><province/><country country_code="US">United States</country><post_code>02129-2020</post_code><phone/><fax/></current_profile_affiliation><galleyDeliveryType/></author><author auth_URL="" author_seq="2" corr="false" user_id="105822994"><salutation>Dr.</salutation><first_name>Williams, Emily</first_name><middle_name/><last_name>M</last_name><suffix/><degree/><email addr_type="primary">emilymercedeswillia@gmail.com</email><comments/><affiliation seq="1"><inst>Athinoula A Martinos Center for Biomedical Imaging</inst><institution_id institution_id_type="Ringgold">218916</institution_id><dept/><person_title/><room/><addr1/><addr2/><addr3/><city>Charlestown</city><province/><country country_code="US">United States</country><post_code>02129-2020</post_code><phone/><fax/></affiliation><profile_affiliation><inst>Athinoula A Martinos Center for Biomedical Imaging</inst><institution_id institution_id_type="Ringgold">218916</institution_id><dept/><person_title/><room/><addr1/><addr2/><addr3/><city>Charlestown</city><province/><country country_code="US">United States</country><post_code>02129-2020</post_code><phone/><fax/></profile_affiliation><galleyDeliveryType/></author><author auth_URL="" author_seq="3" corr="false" user_id="105703156"><salutation/><first_name>Champion,</first_name><middle_name/><last_name>SN</last_name><suffix/><degree/><email addr_type="primary">sam.n.champion@gmail.com</email><comments/><affiliation seq="1"><inst>Massachusetts General Hospital</inst><institution_id institution_id_type="Ringgold">2348</institution_id><dept/><person_title/><room/><addr1/><addr2/><addr3/><city>Boston</city><province/><country country_code="US">United States</country><post_code>02114-2696</post_code><phone/><fax/></affiliation><profile_affiliation><inst>Massachusetts General Hospital</inst><institution_id institution_id_type="Ringgold">2348</institution_id><dept/><person_title/><room/><addr1/><addr2/><addr3/><city>Boston</city><province/><country country_code="US">United States</country><post_code>02114-2696</post_code><phone/><fax/></profile_affiliation><galleyDeliveryType/></author><author auth_URL="" author_seq="4" corr="false" user_id="105703157"><salutation/><first_name>Frosch,</first_name><middle_name/><last_name>MP</last_name><suffix/><degree/><email addr_type="primary">MFROSCH@mgh.harvard.edu</email><comments/><affiliation seq="1"><inst>Massachusetts General Hospital</inst><institution_id institution_id_type="Ringgold">2348</institution_id><dept/><person_title/><room/><addr1/><addr2/><addr3/><city>Boston</city><province/><country country_code="US">United States</country><post_code>02114-2696</post_code><phone/><fax/></affiliation><profile_affiliation><inst>Massachusetts General Hospital</inst><institution_id institution_id_type="Ringgold">2348</institution_id><dept/><person_title/><room/><addr1/><addr2/><addr3/><city>Boston</city><province/><country country_code="US">United States</country><post_code>02114-2696</post_code><phone/><fax/></profile_affiliation><galleyDeliveryType/></author><author auth_URL="" author_seq="5" corr="true" user_id="103163803"><salutation>Dr.</salutation><first_name>Jean</first_name><middle_name/><last_name>Augustinack</last_name><suffix/><degree/><email addr_type="primary">JAUGUSTINACK@mgh.harvard.edu</email><attr_type id="879" name="Keywords"><attribute id="143436041" name="tau">selected</attribute><attribute id="143436042" name="medial temporal lobe">selected</attribute></attr_type><comments/><affiliation seq="1"><inst>Athinoula A Martinos Center for Biomedical Imaging</inst><institution_id institution_id_type="Ringgold">218916</institution_id><dept/><person_title/><room/><addr1/><addr2/><addr3/><city>Charlestown</city><province/><country country_code="US">United States</country><post_code>02129-2020</post_code><phone/><fax/></affiliation><affiliation seq="2"><inst>Harvard Medical School</inst><institution_id institution_id_type="Ringgold">1811</institution_id><dept/><person_title/><room/><addr1/><addr2/><addr3/><city>Boston</city><province/><country country_code="US">United States</country><post_code>02115-6027</post_code><phone/><fax/></affiliation><profile_affiliation><inst>Athinoula A Martinos Center for Biomedical Imaging</inst><institution_id institution_id_type="Ringgold">218916</institution_id><dept/><person_title/><room/><addr1/><addr2/><addr3/><city>Charlestown</city><province/><country country_code="US">United States</country><post_code>02129-2020</post_code><phone/><fax/></profile_affiliation><current_profile_affiliation><inst>Massachusetts General Hospital</inst><institution_id institution_id_type="Ringgold">2348</institution_id><dept/><person_title/><room/><addr1>149 - 13th St</addr1><addr2>Charlestown Navy Yard</addr2><addr3>Martinos Center for Biomedical Imaging, Suite 2301</addr3><city>Charlestown</city><state>Massachusetts</state><country country_code="US">United States</country><post_code>02129</post_code><phone>6177240429</phone><fax/></current_profile_affiliation><galleyDeliveryType/></author></author_list><author_comments/><editor_list><editor decided="true" is_staff="true" role="Editor-in-Chief" user_id="63768771"><salutation>Dr.</salutation><first_name>Suzana</first_name><middle_name/><last_name>Herculano-Houzel</last_name><suffix/><degree>PhD</degree><email addr_type="primary">suzana.herculano@vanderbilt.edu</email><attr_type id="879" name="Keywords"><attribute id="14926697" name="neuroscience">selected</attribute><attribute id="85407186" name="brain evolution">selected</attribute><attribute id="14926698" name="comparative neuroanatomy">selected</attribute><attribute id="85407187" name="neuroanatomy">selected</attribute><attribute id="139593612" name="Evolution">selected</attribute><attribute id="139593613" name="comparative">selected</attribute><attribute id="139593614" name="development">selected</attribute><attribute id="139593615" name="cortex">selected</attribute><attribute id="139593616" name="cerebellum">selected</attribute><attribute id="139593617" name="birds">selected</attribute></attr_type><comments>Herculano-Houzel, Suzana (12493999), suzanahh@gmail.com  merged with this user on 31-Oct-2022 by Nedunchezhian, Sivanandini; </comments><orcid>0000-0002-1765-3599</orcid><orcid_id_validation>TRUE</orcid_id_validation><orcid_token_type>bearer</orcid_token_type><orcid_token_scope>[/authenticate, /orcid-profile/read-limited, /orcid-bio/update, /activities/update]</orcid_token_scope><orcid_token_expires_in>631138518</orcid_token_expires_in><affiliation seq="1"><inst>Vanderbilt University College of Arts and Science</inst><institution_id institution_id_type="Ringgold">118128</institution_id><dept>Psychology</dept><person_title/><room/><addr1>111 21st Ave S</addr1><addr2/><addr3/><city>Nashville</city><state>Tennessee</state><country country_code="US">United States</country><post_code>37240-2701</post_code><phone/><fax/></affiliation><affiliation seq="2"><inst>Vanderbilt University College of Arts and Science</inst><institution_id institution_id_type="Ringgold">118128</institution_id><dept> Biological Sciences</dept><person_title/><room/><addr1/><addr2/><addr3/><city>Nashville</city><state>Tennessee</state><country country_code="US">United States</country><post_code>37240-2701</post_code><phone/><fax/></affiliation><current_profile_affiliation><inst>Vanderbilt University College of Arts and Science</inst><institution_id institution_id_type="Ringgold">118128</institution_id><dept>Psychology</dept><person_title/><room/><addr1>111 21st Ave S</addr1><addr2/><addr3/><city>Nashville</city><state>Tennessee</state><country country_code="US">United States</country><post_code>37240-2701</post_code><phone/><fax/></current_profile_affiliation><galleyDeliveryType/></editor><editor decided="false" is_staff="true" role="Associate Editor " user_id="68063116"><salutation>Dr.</salutation><first_name>Pooja</first_name><middle_name/><last_name>Balaram</last_name><suffix/><degree/><email addr_type="primary">poojab@alleninstitute.org</email><attr_type id="879" name="Keywords"><attribute id="158495939" name="systems neuroscience">selected</attribute><attribute id="158495940" name="neuroanatomy">selected</attribute><attribute id="158495941" name="optical physiology">selected</attribute><attribute id="158495942" name="visual neuroscience">selected</attribute><attribute id="158495943" name="auditory neuroscience">selected</attribute><attribute id="158495944" name="somatomotor neuroscience">selected</attribute></attr_type><comments/><affiliation seq="1"><inst>Allen Institute for Brain Science</inst><dept/><person_title/><room/><addr1>Allen Institute for Brain Science</addr1><addr2>615 Westlake Ave N</addr2><addr3/><city>Seattle</city><state>Washington</state><country country_code="US">United States</country><post_code>98109</post_code><phone/><fax/></affiliation><affiliation seq="2"><inst>Allen Institute for Brain Science</inst><institution_id institution_id_type="Ringgold">53668</institution_id><dept> </dept><person_title/><room/><addr1/><addr2/><addr3/><city>Seattle</city><state>Washington</state><country country_code="US">United States</country><post_code/><phone/><fax/></affiliation><current_profile_affiliation><inst>Allen Institute for Brain Science</inst><dept/><person_title/><room/><addr1>Allen Institute for Brain Science</addr1><addr2>615 Westlake Ave N</addr2><addr3/><city>Seattle</city><state>Washington</state><country country_code="US">United States</country><post_code>98109</post_code><phone/><fax/></current_profile_affiliation><galleyDeliveryType/></editor></editor_list><reviewer_list><reviewer invite_history="8" role="Reviewer" user_id="31873559"><salutation>Dr.</salutation><first_name>Song-Lin</first_name><middle_name/><last_name>Ding</last_name><suffix/><degree>M.D.</degree><email addr_type="primary">songd@alleninstitute.org</email><attr_type id="879" name="Keywords"><attribute id="40288503" name="Neuroanatomy">selected</attribute><attribute id="40288504" name="brain development">selected</attribute><attribute id="95137989" name="brain atlas">selected</attribute><attribute id="95137990" name="image segmentation">selected</attribute><attribute id="95137991" name="comparative neuroanatomy">selected</attribute></attr_type><comments/><orcid>0000-0002-7072-5272</orcid><orcid_id_validation>TRUE</orcid_id_validation><orcid_token_type>bearer</orcid_token_type><orcid_token_scope>[/authenticate, /orcid-profile/read-limited, /orcid-bio/update, /activities/update]</orcid_token_scope><orcid_token_expires_in>631138518</orcid_token_expires_in><affiliation seq="1"><inst>Allen Institute for Brain Science</inst><dept/><person_title/><room/><addr1>551 N 34th Street</addr1><addr2/><addr3/><city>Seattle</city><state>Washington</state><country country_code="US">United States</country><post_code>98103</post_code><phone/><fax/></affiliation><current_profile_affiliation><inst>Allen Institute for Brain Science</inst><dept/><person_title/><room/><addr1>551 N 34th Street</addr1><addr2/><addr3/><city>Seattle</city><state>Washington</state><country country_code="US">United States</country><post_code>98103</post_code><phone/><fax/></current_profile_affiliation><galleyDeliveryType/><response response_history="6" response_name="Agreed" response_type="Agreed">0</response><response response_history="0" response_name="Agreed but not Needed" response_type="None">0</response><response response_history="0" response_name="Declined" response_type="Declined">0</response><response response_history="0" response_name="Late Response" response_type="None">0</response><response response_history="0" response_name="No Response" response_type="None">0</response><response response_history="2" response_name="Unavailable" response_type="None">0</response><response response_history="0" response_name="Auto-Declined (no response)" response_type="Declined">0</response><rating>4.00</rating></reviewer></reviewer_list><publication_type>Research Article</publication_type><article_id_list><article_id id_type="pii">JCN</article_id></article_id_list><file_list><file file_category="" file_name="JCN-23-0166-File001.docx" submission_medium="online"><file_createddate>2024-02-29 01:57:36.36</file_createddate><file_designation>Main Document</file_designation><file_format>docx</file_format><file_extension>docx</file_extension><file_originalname>Rosenblum_Manuscript_20240112_clean.docx</file_originalname><file_caption/><file_tag/><attribute attr_name="File Designation">Main Document</attribute><num_pages_calc>0.00</num_pages_calc><num_pages_actual>0.00</num_pages_actual></file><file file_category="" file_name="JCN-23-0166-File002.png" submission_medium="online"><file_createddate>2024-01-12 11:46:14.14</file_createddate><file_designation>Figure</file_designation><file_format>png</file_format><file_extension>png</file_extension><file_originalname>Figure_1.png</file_originalname><file_caption/><file_tag/><attribute attr_name="File Designation">Figure</attribute><num_pages_calc>0.00</num_pages_calc><num_pages_actual>0.00</num_pages_actual></file><file file_category="" file_name="JCN-23-0166-File003.pdf" submission_medium="online"><file_createddate>2024-01-12 11:46:14.14</file_createddate><file_designation>Figure</file_designation><file_format>pdf</file_format><file_extension>pdf</file_extension><file_originalname>Figure_2.pdf</file_originalname><file_caption/><file_tag/><attribute attr_name="File Designation">Figure</attribute><num_pages_calc>0.00</num_pages_calc><num_pages_actual>0.00</num_pages_actual></file><file file_category="" file_name="JCN-23-0166-File004.png" submission_medium="online"><file_createddate>2024-01-12 11:46:14.14</file_createddate><file_designation>Figure</file_designation><file_format>png</file_format><file_extension>png</file_extension><file_originalname>Figure_3.png</file_originalname><file_caption/><file_tag/><attribute attr_name="File Designation">Figure</attribute><num_pages_calc>0.00</num_pages_calc><num_pages_actual>0.00</num_pages_actual></file><file file_category="" file_name="JCN-23-0166-File005.png" submission_medium="online"><file_createddate>2024-01-12 11:46:15.15</file_createddate><file_designation>Figure</file_designation><file_format>png</file_format><file_extension>png</file_extension><file_originalname>Figure_4.png</file_originalname><file_caption/><file_tag/><attribute attr_name="File Designation">Figure</attribute><num_pages_calc>0.00</num_pages_calc><num_pages_actual>0.00</num_pages_actual></file><file file_category="" file_name="JCN-23-0166-File006.png" submission_medium="online"><file_createddate>2024-01-12 11:46:16.16</file_createddate><file_designation>Figure</file_designation><file_format>png</file_format><file_extension>png</file_extension><file_originalname>Figure_5.png</file_originalname><file_caption/><file_tag/><attribute attr_name="File Designation">Figure</attribute><num_pages_calc>0.00</num_pages_calc><num_pages_actual>0.00</num_pages_actual></file><file file_category="" file_name="JCN-23-0166-File007.png" submission_medium="online"><file_createddate>2024-01-12 11:46:16.16</file_createddate><file_designation>Figure</file_designation><file_format>png</file_format><file_extension>png</file_extension><file_originalname>Figure_6.png</file_originalname><file_caption/><file_tag/><attribute attr_name="File Designation">Figure</attribute><num_pages_calc>0.00</num_pages_calc><num_pages_actual>0.00</num_pages_actual></file><file file_category="" file_name="JCN-23-0166-File008.png" submission_medium="online"><file_createddate>2024-01-12 11:46:17.17</file_createddate><file_designation>Figure</file_designation><file_format>png</file_format><file_extension>png</file_extension><file_originalname>Figure_7.png</file_originalname><file_caption/><file_tag/><attribute attr_name="File Designation">Figure</attribute><num_pages_calc>0.00</num_pages_calc><num_pages_actual>0.00</num_pages_actual></file><file file_category="" file_name="JCN-23-0166-File009.docx" submission_medium="online"><file_createddate>2024-01-12 11:46:17.17</file_createddate><file_designation>Table</file_designation><file_format>docx</file_format><file_extension>docx</file_extension><file_originalname>Rosenblum_table_1.docx</file_originalname><file_caption/><file_tag/><attribute attr_name="File Designation">Table</attribute><num_pages_calc>0.00</num_pages_calc><num_pages_actual>0.00</num_pages_actual></file><file file_category="" file_name="JCN-23-0166-File010.docx" submission_medium="online"><file_createddate>2024-01-12 11:46:18.18</file_createddate><file_designation>Table</file_designation><file_format>docx</file_format><file_extension>docx</file_extension><file_originalname>Rosenblum_Table_2.docx</file_originalname><file_caption/><file_tag/><attribute attr_name="File Designation">Table</attribute><num_pages_calc>0.00</num_pages_calc><num_pages_actual>0.00</num_pages_actual></file><file file_category="" file_name="JCN-23-0166-File011.png" submission_medium="online"><file_createddate>2024-01-12 11:46:22.22</file_createddate><file_designation>Graphical Abstract Image</file_designation><file_format>png</file_format><file_extension>png</file_extension><file_originalname>Graphical_abstract.png</file_originalname><file_caption/><file_tag/><attribute attr_name="File Designation">Graphical Abstract Image</attribute><num_pages_calc>0.00</num_pages_calc><num_pages_actual>0.00</num_pages_actual></file><file file_category="" file_name="JCN-23-0166-File012.docx" submission_medium="online"><file_createddate>2024-01-12 11:46:23.23</file_createddate><file_designation>Graphical Abstract Text</file_designation><file_format>docx</file_format><file_extension>docx</file_extension><file_originalname>Graphical_Abstract.docx</file_originalname><file_caption/><file_tag/><attribute attr_name="File Designation">Graphical Abstract Text</attribute><num_pages_calc>0.00</num_pages_calc><num_pages_actual>0.00</num_pages_actual></file></file_list><history><ms_id ms_no="JCN-23-0166.R2"><rev_id>2</rev_id><submitted_date><year>2024</year><month>01</month><day>12</day><hour>11</hour><minute>24</minute><second>54</second><time_zone>(GMT-05:00) Eastern Time (US &amp; Canada)</time_zone></submitted_date><received_date><year>2023</year><month>08</month><day>28</day><hour>16</hour><minute>47</minute><second>01</second><time_zone>(GMT-05:00) Eastern Time (US &amp; Canada)</time_zone></received_date><received_date_resub><year/><month/><day/><hour/><minute/><second/><time_zone/></received_date_resub><revised_date><year>2024</year><month>01</month><day>12</day><hour>11</hour><minute>24</minute><second>54</second><time_zone>(GMT-05:00) Eastern Time (US &amp; Canada)</time_zone></revised_date><decision_date><year>2024</year><month>02</month><day>27</day><hour>10</hour><minute>29</minute><second>09</second><time_zone>(GMT-05:00) Eastern Time (US &amp; Canada)</time_zone></decision_date><approval_date><year/><month/><day/><hour/><minute/><second/><time_zone/></approval_date><author_returned_date><year/><month/><day/><hour/><minute/><second/><time_zone/></author_returned_date><most_recent_decision_date><year/><month/><day/><hour/><minute/><second/><time_zone/></most_recent_decision_date><transmission_date><year>2024</year><month>01</month><day>13</day><hour>11</hour><minute>30</minute><second>12</second><time_zone>(GMT-05:00) Eastern Time (US &amp; Canada)</time_zone></transmission_date><web_publish_date><year/><month/><day/><hour/><minute/><second/><time_zone/></web_publish_date><task name="Forward to Admin" task_id="8808" type="forward document"><status doc_task_id="464669248" event_date="2024-01-13T11:30:13" s1_staff="false" user_id="44316417" user_role="Journal Administrator">completed</status><assigned date="2024-01-13T11:30:13" role="Journal Administrator" user_id="44316417"/></task><task name="Revision Checklist" task_id="11008" type="manuscript checklist"><status doc_task_id="464669249" event_date="2024-01-13T12:40:50" s1_staff="false" user_id="44316417" user_role="Journal Administrator">completed</status></task><task name="Make Editorial Assignment 1-PassThru1" task_id="10989" type="assignment"><status doc_task_id="464672413" event_date="2024-01-13T12:40:51" s1_staff="false" user_id="0" user_role="Journal Administrator">completed</status><assigned date="2024-01-13T12:40:51" role="Editor-in-Chief" user_id="63768771"/></task><task name="Make Editorial Assignment 2-PassThru" task_id="8802" type="assignment"><status doc_task_id="464672414" event_date="2024-01-13T12:40:51" s1_staff="false" user_id="63768771" user_role="Editor-in-Chief">completed</status><assigned date="2024-01-13T12:41:38" role="Associate Editor " user_id="68063116"/></task><task name="Pick Review Assignments" task_id="8803" type="pick2"><status doc_task_id="464672415" event_date="2024-01-13T12:41:38" s1_staff="false" user_id="68063116" user_role="Associate Editor ">completed</status></task><task name="Invite Review Assignments" task_id="28117" type="invite"><status doc_task_id="464672416" event_date="2024-01-13T12:41:38" s1_staff="false" user_id="68063116" user_role="Associate Editor ">completed</status></task><task name="Make a Decision " task_id="8806" type="decision"><status doc_task_id="464672417" event_date="2024-02-27T10:29:10" s1_staff="false" user_id="63768771" user_role="Editor-in-Chief">abandoned</status></task><task name="Forward to Viewing Center" task_id="652687" type="forward document"><status doc_task_id="464672418" event_date="2024-01-13T12:40:51" s1_staff="false" user_id="0" user_role="Viewing Center">completed</status><assigned date="2023-08-29T01:57:58" role="Viewing Center"/></task><task name="Make a Recommendation" task_id="8805" type="recommend"><status doc_task_id="464672436" event_date="2024-02-23T01:02:57" s1_staff="false" user_id="68063116" user_role="Associate Editor ">completed</status><recommendation recommendation_name="Accept" recommendation_type="None"><task_custom_fields><custom_fields cd_code="Priority" cd_name="1 is Highest, 5 lowest" cd_value="2" cd_value_code="2"/></task_custom_fields></recommendation></task><task name="Make a Decision " task_id="8806" type="decision"><status doc_task_id="469780004" event_date="2024-02-27T10:29:09" s1_staff="false" user_id="63768771" user_role="Editor-in-Chief">completed</status><decision decision_name="Accept" decision_type="Accept"/></task><task name="First Look" task_id="514053" type="first look"><status doc_task_id="470210911" event_date="2024-02-29T01:58:14" s1_staff="false" user_id="0" user_role="Production Editor">completed</status></task><task name="Production Checklist" task_id="8812" type="production checklilst"><status doc_task_id="470439990" event_date="2024-02-29T01:59:14" s1_staff="false" user_id="44316417" user_role="Journal Administrator">completed</status></task><task name="Production Checklist" task_id="8812" type="production checklilst"><status doc_task_id="470439991" event_date="2024-02-29T01:59:14" s1_staff="false" user_id="0" user_role="">abandoned</status></task><task name="Assign to Batch" task_id="8813" type="assign to batch"><status doc_task_id="470440177" event_date="2024-02-29T01:59:14" s1_staff="false" user_id="0" user_role="Journal Administrator">processing</status></task><task name="Assign to Batch" task_id="8813" type="assign to batch"><status doc_task_id="470440178" event_date="2024-02-29T01:59:14" s1_staff="false" user_id="0" user_role="">abandoned</status></task></ms_id><ms_id ms_no="JCN-23-0166.R1"><rev_id>1</rev_id><submitted_date><year>2023</year><month>12</month><day>22</day><hour>09</hour><minute>19</minute><second>38</second><time_zone>(GMT-05:00) Eastern Time (US &amp; Canada)</time_zone></submitted_date><received_date><year>2023</year><month>08</month><day>28</day><hour>16</hour><minute>47</minute><second>01</second><time_zone>(GMT-05:00) Eastern Time (US &amp; Canada)</time_zone></received_date><received_date_resub><year/><month/><day/><hour/><minute/><second/><time_zone/></received_date_resub><revised_date><year>2023</year><month>12</month><day>22</day><hour>09</hour><minute>19</minute><second>38</second><time_zone>(GMT-05:00) Eastern Time (US &amp; Canada)</time_zone></revised_date><decision_date><year>2024</year><month>01</month><day>09</day><hour>10</hour><minute>46</minute><second>30</second><time_zone>(GMT-05:00) Eastern Time (US &amp; Canada)</time_zone></decision_date><approval_date><year/><month/><day/><hour/><minute/><second/><time_zone/></approval_date><author_returned_date><year/><month/><day/><hour/><minute/><second/><time_zone/></author_returned_date><most_recent_decision_date><year/><month/><day/><hour/><minute/><second/><time_zone/></most_recent_decision_date><transmission_date><year>2024</year><month>01</month><day>13</day><hour>11</hour><minute>30</minute><second>12</second><time_zone>(GMT-05:00) Eastern Time (US &amp; Canada)</time_zone></transmission_date><web_publish_date><year/><month/><day/><hour/><minute/><second/><time_zone/></web_publish_date></ms_id><ms_id ms_no="JCN-23-0166"><rev_id>0</rev_id><submitted_date><year>2023</year><month>08</month><day>28</day><hour>16</hour><minute>47</minute><second>01</second><time_zone>(GMT-05:00) Eastern Time (US &amp; Canada)</time_zone></submitted_date><received_date><year>2023</year><month>08</month><day>28</day><hour>16</hour><minute>47</minute><second>01</second><time_zone>(GMT-05:00) Eastern Time (US &amp; Canada)</time_zone></received_date><received_date_resub><year/><month/><day/><hour/><minute/><second/><time_zone/></received_date_resub><revised_date><year/><month/><day/><hour/><minute/><second/><time_zone/></revised_date><decision_date><year>2023</year><month>10</month><day>27</day><hour>18</hour><minute>38</minute><second>35</second><time_zone>(GMT-05:00) Eastern Time (US &amp; Canada)</time_zone></decision_date><approval_date><year/><month/><day/><hour/><minute/><second/><time_zone/></approval_date><author_returned_date><year/><month/><day/><hour/><minute/><second/><time_zone/></author_returned_date><most_recent_decision_date><year/><month/><day/><hour/><minute/><second/><time_zone/></most_recent_decision_date><transmission_date><year>2024</year><month>01</month><day>13</day><hour>11</hour><minute>30</minute><second>12</second><time_zone>(GMT-05:00) Eastern Time (US &amp; Canada)</time_zone></transmission_date><web_publish_date><year/><month/><day/><hour/><minute/><second/><time_zone/></web_publish_date></ms_id></history><fulltext_url/><abstract>The hippocampal subfield prosubiculum (ProS), is a conserved neuroanatomic region in mouse, monkey and human. This area lies between CA1 and subiculum and particularly lacks consensus on its boundaries; reports have varied on the description of its features and location. In this report, we review, refine, and evaluate four cytoarchitectural features that differentiate ProS from its neighboring subfields: 1) small neurons 2) lightly stained neurons, 3) superficial clustered neurons, and 4) a cell sparse zone. ProS was delineated in all cases (n=10). ProS was examined for its cytoarchitectonic features and location rostrocaudally, from the anterior head through the body in the hippocampus. The most common feature was small pyramidal neurons, which were intermingled with larger pyramidal neurons in ProS. We quantitatively measured ProS pyramidal neurons, which showed (average, width at pyramidal base = 14.31 μm, n=400 per subfield). CA1 neurons averaged 15.57 μm and Sub neurons averaged 15.63 μm, both were significantly different than ProS (Kruskal-Wallis test, p &lt; .0001). The other three features observed were lightly stained neurons, clustered neurons, and a cell sparse zone. Taken together, these findings suggest that ProS is an independent subfield, likely with distinct functional contributions to the broader interconnected hippocampal network. Our results suggest that ProS is a cytoarchitecturally varied subfield, both for features and among individuals. This diverse architecture in features and individuals for ProS could explain the long-standing complexity regarding the identification of this subfield.</abstract><configurable_data_fields><custom_fields cd_code="Submission Summary text" cd_name="Submission Summary" cd_value="&lt;b&gt;Files&lt;/b&gt;&lt;br/&gt;Rosenblum_Manuscript_20240112_clean.docx - Main Document - MS Word &lt;i&gt;(Main Document)&lt;/i&gt;&lt;br/&gt;Rosenblum_Manuscript_20240112_trackchanges.docx - Main Document - Tracked Changes &lt;i&gt;(Main Document - Tracked Changes)&lt;/i&gt;&lt;br/&gt;Figure_1.png - Image &lt;i&gt;(Figure)&lt;/i&gt;&lt;br/&gt;Figure_2.pdf - Image &lt;i&gt;(Figure)&lt;/i&gt;&lt;br/&gt;Figure_3.png - Image &lt;i&gt;(Figure)&lt;/i&gt;&lt;br/&gt;Figure_4.png - Image &lt;i&gt;(Figure)&lt;/i&gt;&lt;br/&gt;Figure_5.png - Image &lt;i&gt;(Figure)&lt;/i&gt;&lt;br/&gt;Figure_6.png - Image &lt;i&gt;(Figure)&lt;/i&gt;&lt;br/&gt;Figure_7.png - Image &lt;i&gt;(Figure)&lt;/i&gt;&lt;br/&gt;Rosenblum_table_1.docx - Table &lt;i&gt;(Table)&lt;/i&gt;&lt;br/&gt;Rosenblum_Table_2.docx - Table &lt;i&gt;(Table)&lt;/i&gt;&lt;br/&gt;cover_letter_JCN_resubmisson_ProS_20240112.docx - Cover letter / Comments &lt;i&gt;(Cover letter / Comments)&lt;/i&gt;&lt;br/&gt;Response_to_review_20240112.docx - Author Response &lt;i&gt;(Author Response)&lt;/i&gt;&lt;br/&gt;Graphical_abstract.png - Graphical Abstract Image &lt;i&gt;(Graphical Abstract Image)&lt;/i&gt;&lt;br/&gt;Graphical_Abstract.docx - Graphical Abstract Text &lt;i&gt;(Graphical Abstract Text)&lt;/i&gt;&lt;br/&gt;&lt;br/&gt;&lt;b&gt;All submission requirements questions were acknowledged by the submitter&lt;/b&gt;&lt;br/&gt;&lt;br/&gt;&lt;b&gt;Do you or any of your co-authors have a conflict of interest to disclose?&lt;/b&gt;&lt;br/&gt;No, there is no conflict of interest&lt;br/&gt;&lt;br/&gt;&lt;b&gt;Do you or any of your co-authors have a conflict of interest to disclose?&lt;/b&gt;&lt;br/&gt;No, there is no conflict of interest&lt;br/&gt;&lt;br/&gt;&lt;b&gt;Number of words&lt;/b&gt;&lt;br/&gt;5858&lt;br/&gt;&lt;br/&gt;&lt;b&gt;Number of figures&lt;/b&gt;&lt;br/&gt;7&lt;br/&gt;&lt;br/&gt;&lt;b&gt;Number of tables&lt;/b&gt;&lt;br/&gt;2&lt;br/&gt;&lt;br/&gt;" cd_value_code="text"/><custom_fields cd_code="Wiley - Is for special issue" cd_name="Is this submission for a special issue? Either reply with &#34;No&#34; or the title of the special issue. " cd_value="No" cd_value_code="text"/><custom_fields cd_code="pubmed_embargo" cd_name="pubmed_embargo" cd_value="12" cd_value_code="12"/><custom_fields cd_code="nlm-ta_journal_id" cd_name="nlm-ta_journal_id" cd_value="0406041" cd_value_code="0406041"/><custom_fields cd_code="Wiley Data Availability Statement" cd_name="Our &lt;a href=&#34;https://authorservices.wiley.com/author-resources/Journal-Authors/open-access/data-sharing-citation/data-sharing-policy.html&#34; target=&#34;_new&#34;&gt;Expects Data Policy&lt;/a&gt; requires a Data Availability Statement, even if no data are available, so please enter one in the space below. Sample statements can be found &lt;a href=&#34;https://authorservices.wiley.com/author-resources/Journal-Authors/open-access/data-sharing-citation/data-sharing-policy.html#standardtemplates&#34; target=&#34;_new&#34;&gt;here&lt;/a&gt;. Please note that this statement will be published alongside your manuscript, if it is accepted for publication. " cd_value="Representative Nissl staining for every case presented in this study have been included in the figure material, but further inquiries should be directed to the corresponding author upon reasonable request." cd_value_code="text"/><custom_fields cd_code="Peer Review Transparency Author Response" cd_name="This journal is participating in Web of Science Transparent Peer Review. By submitting to this journal, you agree that the reviewer reports, your responses, and the editor's decision letter will be linked from your published article in the case that your article is accepted. If you do not agree, choose decline and proceed with your submission as normal." cd_value="No" cd_value_code="Decline"/><custom_fields cd_code="Wiley - Manuscript type" cd_name="Manuscript Type:" cd_value="Research Article" cd_value_code="Research Article"/><custom_fields cd_code="All files present" cd_name="All files present" cd_value="All files present" cd_value_code="All files present"/><custom_fields cd_code="Revision URL" cd_name="Revision URL:" cd_value="https://wiley.atyponrex.com/submissionBoard/1/4f3166bd-d2b9-4bbf-919d-32737be6c629/current" cd_value_code="text"/><custom_fields cd_code="Wiley - Files complete for production" cd_name="Text and image files are complete and in correct format(s) for production." cd_value="No" cd_value_code="asdf"/><custom_fields cd_code="PC - Data availability statement included" cd_name="The author has provided the required Data Availability Statement, and if applicable, included functional and accurate links to said data therein.   " cd_value="Yes" cd_value_code="Yes"/><custom_fields cd_code="Funder Deposit" cd_name="Check whether the paper received NIH funding.&lt;P&gt;&#xD;&#xA;Check the Funding question responses in the Manuscript Header Area. &lt;P&gt;&#xD;&#xA;&lt;B&gt;Also&lt;/B&gt; check the &#34;Funding Information&#34; on the Manuscript Information tab. Has the Author indicated that this paper received NIH funding? &#xD;&#xA;&lt;P&gt;&#xD;&#xA;If the author has free-typed their funding information (indicated by a red x), look for any mention of NIH.&#xD;&#xA;&lt;P&gt;&#xD;&#xA;If the author has picked the funder from the Open Funder Registry list, NIH funding will be indicated by the prefix:&lt;P&gt;&#xD;&#xA;U.S. Department of Health and Human Services &gt;&lt;BR&gt;&#xD;&#xA;National Institutes of Health &gt; &lt;BR&gt;&#xD;&#xA;followed by the &lt;b&gt;funder name&lt;/b&gt;. &lt;P&gt;&#xD;&#xA;&#xD;&#xA;If Yes is selected, the paper will automatically be assigned to the &#34;NIHMS Batch&#34; Export batch. " cd_value="Yes" cd_value_code="Yes"/><custom_fields cd_code="Check PubMed PDF box" cd_name="If YES, the paper did receive NIH funding, check that the PubMed PDF box is ticked for all files that should be exported to PubMed Central:&lt;BR&gt;&#xD;&#xA;Go to the Manuscript Files tab, and ensure that the same files marked as &#34;Ready for Batch/Page Count&#34; are also marked for the &#34;PubMed PDF&#34;. Save any changes. You may also need to 'preview' the PubMed PDF." cd_value="checked" cd_value_code="checked"/><custom_fields cd_code="Image check performed" cd_name="Image Check Performed" cd_value="Confirmed" cd_value_code="confirmed"/></configurable_data_fields><notes/><content><first_page/><last_page/><attr_type id="879" name="Keywords"><attribute id="157939835" name="cytoarchitecture">selected</attribute><attribute id="157939836" name="parcellation">selected</attribute><attribute id="157939837" name="pyramidal neurons">selected</attribute><attribute id="157939838" name="subfield">selected</attribute><attribute id="157939839" name="Nissl">selected</attribute><attribute id="157939840" name="CA1">selected</attribute><attribute id="157939841" name="Subiculum">selected</attribute></attr_type><total_pages_calc>0.00</total_pages_calc><total_pages_actual/><total_tables/><num_color_figures/><num_bw_figures/><total_figures/><total_pdf_pages>0.00</total_pdf_pages></content><office_contact user_id=""><salutation/><first_name/><middle_name/><last_name/><suffix/><degree/><email addr_type="primary">jcnoffice@wiley.com</email><comments/><affiliation seq="1"><inst/><dept/><person_title/><room/><addr1/><addr2/><addr3/><city/><province/><country/><post_code/><phone>Default Phone</phone><fax>Default Fax</fax></affiliation><current_profile_affiliation><inst/><dept/><person_title/><room/><addr1/><addr2/><addr3/><city/><province/><country/><post_code/><phone>Default Phone</phone><fax>Default Fax</fax></current_profile_affiliation><galleyDeliveryType/></office_contact><manuscript_flags><manuscript_flag color="Inverted Blue Triangle">See Important Note</manuscript_flag><manuscript_flag color="Green Vertical">Image check passed</manuscript_flag></manuscript_flags><lte_text_area/><email_list><email_sent><send_date><year/><month/><day/><hour/><minute/><second/><time_zone/></send_date><to user_id="44316417">jcnoffice@wiley.com</to><subject>FYI, JCN Editorial Decision on JCN-23-0166.R2 Has Been Completed</subject><body>@@date to be populated upon sending@@&#xD;
&#xD;
Dear Reviewer:&#xD;
&#xD;
Thank you for contributing your review of JCN-23-0166.R2 The prosubiculum in the human hippocampus: a rostrocaudal, feature-driven, and systematic approach., by W, Rosenblum, Emma; M, Williams, Emily; SN, Champion,; MP, Frosch,; Augustinack, Jean.&#xD;
&#xD;
A decision has now been rendered on this manuscript by the Associate Editor, Pooja&#xD;
Balaram.  The decision was Accept.  The reviews are appended to this e-mail.&#xD;
&#xD;
Thank you again for your assistance in evaluating this paper for The Journal of Comparative Neurology.&#xD;
&#xD;
Sincerely,&#xD;
&#xD;
Patrick Hof&#xD;
Editor-in-Chief,&#xD;
The Journal of Comparative Neurology&#xD;
&#xD;
&#xD;
</body></email_sent><email_sent><send_date><year>2024</year><month>01</month><day>13</day><hour>11</hour><minute>30</minute><second>16</second><time_zone>(GMT-05:00) Eastern Time (US &amp; Canada)</time_zone></send_date><to user_id="105822993">ewrosenblum@mgh.harvard.edu</to><to user_id="105822994">emilymercedeswillia@gmail.com</to><to user_id="105703156">sam.n.champion@gmail.com</to><to user_id="105703157">MFROSCH@mgh.harvard.edu</to><to user_id="105703157">mfrosch@mgh.harvard.edu</to><to user_id="103163803">JAUGUSTINACK@mgh.harvard.edu</to><to user_id="103163803">jaugustinack@mgh.harvard.edu</to><cc user_id="105822993">ewrosenblum@mgh.harvard.edu</cc><cc user_id="105822994">emilymercedeswillia@gmail.com</cc><cc user_id="105703156">sam.n.champion@gmail.com</cc><cc user_id="105703157">MFROSCH@mgh.harvard.edu</cc><cc user_id="105703157">mfrosch@mgh.harvard.edu</cc><cc user_id="103163803">JAUGUSTINACK@mgh.harvard.edu</cc><cc user_id="103163803">jaugustinack@mgh.harvard.edu</cc><subject>Journal of Comparative Neurology - Manuscript # JCN-23-0166.R2</subject><body>13-Jan-2024&#xD;
&#xD;
Dear Dr. W:&#xD;
&#xD;
We have received your manuscript entitled&#xD;
&#xD;
JCN-23-0166.R2 "The prosubiculum in the human hippocampus: a rostrocaudal, feature-driven, and systematic approach." by W, Rosenblum, Emma; M, Williams, Emily; SN, Champion,; MP, Frosch,; Augustinack, Jean,&#xD;
&#xD;
and we have assigned it the number listed above. Please refer to this manuscript number in all correspondence. Your manuscript will soon be evaluated, and you will be notified of our decision in the near future.&#xD;
&#xD;
You can view the status of your manuscript at any time by checking your Author Center after logging into https://mc.manuscriptcentral.com/jcn.&#xD;
&#xD;
If you have difficulty using this site, please contact our Support Desk at edsupport@wiley.com.&#xD;
&#xD;
This journal offers a number of license options, information about this is available here: https://authorservices.wiley.com/author-resources/Journal-Authors/licensing/index.html. All co-authors are required to confirm that they have the necessary rights to grant in the submission, including in light of each co-author’s funder policies. For example, if you or one of your co-authors received funding from a member of Coalition S, you may need to check which licenses you are able to sign.&#xD;
&#xD;
Thank you for submitting your work to Journal of Comparative Neurology.&#xD;
&#xD;
Sincerely,&#xD;
&#xD;
Aswini Muthukrishnan&#xD;
Managing Editor, Journal of Comparative Neurology</body></email_sent><email_sent><send_date><year>2024</year><month>01</month><day>13</day><hour>12</hour><minute>41</minute><second>39</second><time_zone>(GMT-05:00) Eastern Time (US &amp; Canada)</time_zone></send_date><to user_id="68063116">poojab@alleninstitute.org</to><subject>Manuscript # JCN-23-0166.R2 is now in your Editor Center</subject><body>Dear Dr. Balaram,&#xD;
&#xD;
Manuscript # JCN-23-0166.R2 entitled The prosubiculum in the human hippocampus: a rostrocaudal, feature-driven, and systematic approach. by W, Rosenblum, Emma; M, Williams, Emily; SN, Champion,; MP, Frosch,; Augustinack, Jean has been assigned to you and is currently available in your Editor Center at https://mc.manuscriptcentral.com/jcn.&#xD;
&#xD;
Thank you&#xD;
&#xD;
Journal of Comparative Neurology Editorial Office</body></email_sent><email_sent><send_date><year>2024</year><month>01</month><day>13</day><hour>12</hour><minute>41</minute><second>42</second><time_zone>(GMT-05:00) Eastern Time (US &amp; Canada)</time_zone></send_date><to user_id="318045">krock@bu.edu</to><subject>Manuscript # JCN-23-0166.R2 removed from your Editor Center</subject><body>13-Jan-2024&#xD;
&#xD;
Dear Dr. Rockland,&#xD;
&#xD;
You are no longer assigned to manage the review of Manuscript # JCN-23-0166.R2 entitled "The prosubiculum in the human hippocampus: a rostrocaudal, feature-driven, and systematic approach.."  The manuscript has been removed from your Editor Center.&#xD;
&#xD;
Sincerely,&#xD;
&#xD;
Journal of Comparative Neurology Editorial Office</body></email_sent><email_sent><send_date><year>2024</year><month>02</month><day>23</day><hour>13</hour><minute>02</minute><second>58</second><time_zone>(GMT-05:00) Eastern Time (US &amp; Canada)</time_zone></send_date><to user_id="88297591">imagechecklumina@wiley.com</to><subject>JCN-23-0166.R2 for image check – recommendation:Recommendation #1: Accept</subject><body>Dear IC Team&#xD;
&#xD;
Recommendation has been received on&#xD;
&#xD;
Journal: Journal of Comparative Neurology&#xD;
Manuscript: JCN-23-0166.R2&#xD;
&#xD;
Recommendation: Recommendation #1: Accept&#xD;
&#xD;
If the recommendation is ACCEPT please go and check Images in&#xD;
https://mc.manuscriptcentral.com/jcn&#xD;
&#xD;
&#xD;
Thank you</body></email_sent><email_sent><send_date><year>2024</year><month>02</month><day>23</day><hour>13</hour><minute>03</minute><second>11</second><time_zone>(GMT-05:00) Eastern Time (US &amp; Canada)</time_zone></send_date><to user_id="63768771">suzana.herculano@vanderbilt.edu</to><subject>EIC Decision - JCN-23-0166.R2</subject><body>23-Feb-2024&#xD;
&#xD;
Recommendation on JCN-23-0166.R2 "The prosubiculum in the human hippocampus: a rostrocaudal, feature-driven, and systematic approach." by W, Rosenblum, Emma; M, Williams, Emily; SN, Champion,; MP, Frosch,; Augustinack, Jean is in.&#xD;
&#xD;
Recommendation: Recommendation #1: Accept&#xD;
&#xD;
This one is now ready for your decision. If the recommendation is ACCEPT, please wait to receive the image check results before making the decision.&#xD;
&#xD;
&#xD;
&#xD;
&#xD;
&#xD;
 </body></email_sent><email_sent><send_date><year>2024</year><month>02</month><day>24</day><hour>03</hour><minute>50</minute><second>22</second><time_zone>(GMT-05:00) Eastern Time (US &amp; Canada)</time_zone></send_date><to user_id="63768771">suzana.herculano@vanderbilt.edu</to><subject>ImageChecking report OK to Editor</subject><body>JCN-23-0166.R2 - Image Check completed – OK&#xD;
&#xD;
Dear Ms. Asraf:&#xD;
&#xD;
This is to let you know that Image Check is OK for JCN-23-0166.R2&#xD;
&#xD;
The manuscript is now ready for further processing as per the journal’s workflow.&#xD;
&#xD;
IC team</body><email_file file_originalname="JCN-23-0166.R2_Image Check Report_24-Feb-2024.xlsx"/></email_sent><email_sent doc_task_id="469780004"><send_date><year>2024</year><month>02</month><day>27</day><hour>10</hour><minute>29</minute><second>12</second><time_zone>(GMT-05:00) Eastern Time (US &amp; Canada)</time_zone></send_date><to user_id="105822993">ewrosenblum@mgh.harvard.edu</to><cc user_id="105822993">ewrosenblum@mgh.harvard.edu</cc><cc user_id="105822994">emilymercedeswillia@gmail.com</cc><cc user_id="105703156">sam.n.champion@gmail.com</cc><cc user_id="105703157">MFROSCH@mgh.harvard.edu</cc><cc user_id="105703157">mfrosch@mgh.harvard.edu</cc><cc user_id="103163803">JAUGUSTINACK@mgh.harvard.edu</cc><cc user_id="103163803">jaugustinack@mgh.harvard.edu</cc><subject>Journal of Comparative Neurology - Manuscript # JCN-23-0166.R2 ACCEPTED</subject><body>27-Feb-2024&#xD;
&#xD;
Dear Dr. Rosenblum,&#xD;
&#xD;
We are pleased to inform you that your manuscript, JCN-23-0166.R2 The prosubiculum in the human hippocampus: a rostrocaudal, feature-driven, and systematic approach, has now been accepted for publication in the Journal of Comparative Neurology.&#xD;
&#xD;
Please find below the necessary formalities about the ACCEPT decision.&#xD;
&#xD;
Thank you for submitting this excellent work to our journal. Congratulations! &#xD;
&#xD;
Sincerely,&#xD;
&#xD;
Dr. Pooja Balaram&#xD;
Associate Editor, Journal of Comparative Neurology&#xD;
&#xD;
Dr. Suzana Herculano-Houzel&#xD;
Editor-in-Chief, Journal of Comparative Neurology&#xD;
&#xD;
&#xD;
Once the manuscript has been sent for production, you will receive an email with instructions on completing the copyright transfer agreement through Wiley Author Services. When the manuscript has been typeset, the Production Department will send an electronic proof file of your article to you via email for your review and approval.&#xD;
&#xD;
When your article is published in Early View in Wiley Online Library, you will be emailed a link to RightsLink for Author Services allowing you to select optional color printing and pay the associated fee. Please reply to this email if you would like to set an EMBARGO DATE to make arrangements for publicity, and so do NOT wish for your paper to appear in Early View.&#xD;
&#xD;
If an NIH grant is cited in the support for your work, the publisher will forward a copy of your paper to PubMed Central 12 months after publication. Please see attached copy of John Wiley and Sons policy.&#xD;
&#xD;
This journal offers a number of license options, information about this is available here: https://authorservices.wiley.com/author-resources/Journal-Authors/licensing/index.html. All co-authors are required to confirm that they have the necessary rights to grant in the submission, including in light of each co-author’s funder policies. For example, if you or one of your co-authors received funding from a member of Coalition S, you may need to check which licenses you are able to sign.&#xD;
&#xD;
First Look: Please note that, although the manuscript is accepted, the files will now be checked to ensure that everything is ready for publication, and you may be contacted if final versions of files for publication are required.&#xD;
&#xD;
Your images might be appropriate for use on the cover of the journal. This is an optional, premium service that aims to increase exposure and showcase your research through a different medium. The cost of this service is $1,720 for a front cover, which will be charged to you if your Cover Image is selected to be featured. If you would like to submit images from your paper, or an alternative original image related to the work, please email your suggestions to covers@wiley.com for consideration. Please see our Cover Image FAQ https://authorservices.wiley.com/author-resources/Journal-Authors/Promotion/journal-cover-image.html for details on Cover Image preparation and submission. Waivers and discounts are available, following the Wiley Open Access guidelines based on authors’ location: https://authorservices.wiley.com/open-science/open-access/for-authors/waivers-and-discounts.html.&#xD;
&#xD;
You can help your research get the attention it deserves! Check out Wiley’s Promotion Guide for best-practice recommendations for promoting your work at www.wileyauthors.com/maximize.</body><email_file file_originalname="NIHPolicy.doc"/></email_sent><email_sent><send_date><year>2024</year><month>02</month><day>29</day><hour>01</hour><minute>58</minute><second>15</second><time_zone>(GMT-05:00) Eastern Time (US &amp; Canada)</time_zone></send_date><to user_id="105822993">ewrosenblum@mgh.harvard.edu</to><subject>Manuscript Accepted - Updates Approved JCN-23-0166.R2</subject><body>29-Feb-2024&#xD;
&#xD;
Re: Manuscript ID: JCN-23-0166.R2&#xD;
&#xD;
Dear Dr. W,&#xD;
&#xD;
The final files that you submitted for your manuscript have been checked and have been found to be suitable for publication and so will be forwarded to the production department shortly.&#xD;
&#xD;
Sincerely,&#xD;
Journal of Comparative Neurology Editorial Office</body></email_sent><email_sent><send_date><year>2024</year><month>02</month><day>29</day><hour>01</hour><minute>59</minute><second>14</second><time_zone>(GMT-05:00) Eastern Time (US &amp; Canada)</time_zone></send_date><to user_id="105822993">ewrosenblum@mgh.harvard.edu</to><subject>JCN-23-0166.R2 - MS SENT TO PRODUCTION</subject><body>29-Feb-2024&#xD;
&#xD;
Dear Dr. W,&#xD;
&#xD;
I am writing to confirm that your accepted JCN manuscript,&#xD;
&#xD;
JCN-23-0166.R2 The prosubiculum in the human hippocampus: a rostrocaudal, feature-driven, and systematic approach. by W, Rosenblum, Emma; M, Williams, Emily; SN, Champion,; MP, Frosch,; Augustinack, Jean&#xD;
&#xD;
has now been exported to the Production Department.  You will be contacted separately in due course regarding any charges that may apply, the copyright transfer agreement, and reprint orders . When ready, you will receive the galley proofs of your typeset manuscript as an electronic file via email from our Production Department for your review and approval; please return your corrections promptly to avoid any delays in publication.&#xD;
&#xD;
If an NIH grant is cited in the support for your work, the publisher will forward a copy of your paper to PubMed Central 12 months after publication.  Please see attached copy of John Wiley and Sons policy.&#xD;
&#xD;
Questions regarding the publication of your article should be directed to the journal's Production Editor at cne@wiley.com.&#xD;
&#xD;
Thank you for submitting your work to The Journal of Comparative Neurology.&#xD;
&#xD;
Sincerely,&#xD;
&#xD;
Patrick R. Hof, M.D.&#xD;
Editor-in-Chief</body><email_file file_originalname="NIHPolicy.doc"/></email_sent></email_list><user_list><user contact="false" is_staff="false" submitter="false" submitting_agent="false" user_id="111910345"><salutation/><first_name>Ana</first_name><middle_name/><last_name>Daugherty</last_name><suffix/><degree/><email addr_type="primary">dy6149@wayne.edu</email><comments/><affiliation seq="1"><inst>Wayne State University</inst><institution_id institution_id_type="Ringgold">2954</institution_id><dept/><person_title/><room/><addr1/><addr2/><addr3/><city/><province/><country/><post_code/><phone/><fax/></affiliation><current_profile_affiliation><inst>Wayne State University</inst><institution_id institution_id_type="Ringgold">2954</institution_id><dept/><person_title/><room/><addr1/><addr2/><addr3/><city/><province/><country/><post_code/><phone/><fax/></current_profile_affiliation><galleyDeliveryType/></user><user contact="false" is_staff="false" submitter="false" submitting_agent="false" user_id="68063116"><salutation>Dr.</salutation><first_name>Pooja</first_name><middle_name/><last_name>Balaram</last_name><suffix/><degree/><email addr_type="primary">poojab@alleninstitute.org</email><attr_type id="879" name="Keywords"><attribute id="158495939" name="systems neuroscience">selected</attribute><attribute id="158495940" name="neuroanatomy">selected</attribute><attribute id="158495941" name="optical physiology">selected</attribute><attribute id="158495942" name="visual neuroscience">selected</attribute><attribute id="158495943" name="auditory neuroscience">selected</attribute><attribute id="158495944" name="somatomotor neuroscience">selected</attribute></attr_type><comments/><affiliation seq="1"><inst>Allen Institute for Brain Science</inst><dept/><person_title/><room/><addr1>Allen Institute for Brain Science</addr1><addr2>615 Westlake Ave N</addr2><addr3/><city>Seattle</city><state>Washington</state><country country_code="US">United States</country><post_code>98109</post_code><phone/><fax/></affiliation><affiliation seq="2"><inst>Allen Institute for Brain Science</inst><institution_id institution_id_type="Ringgold">53668</institution_id><dept> </dept><person_title/><room/><addr1/><addr2/><addr3/><city>Seattle</city><state>Washington</state><country country_code="US">United States</country><post_code/><phone/><fax/></affiliation><current_profile_affiliation><inst>Allen Institute for Brain Science</inst><dept/><person_title/><room/><addr1>Allen Institute for Brain Science</addr1><addr2>615 Westlake Ave N</addr2><addr3/><city>Seattle</city><state>Washington</state><country country_code="US">United States</country><post_code>98109</post_code><phone/><fax/></current_profile_affiliation><galleyDeliveryType/></user><user contact="false" is_staff="false" submitter="false" submitting_agent="false" user_id="44316417"><salutation>Ms.</salutation><first_name>Ashifa</first_name><middle_name/><last_name>Asraf</last_name><suffix/><degree/><email addr_type="primary">jcnoffice@wiley.com</email><attr_type id="879" name="Keywords"><attribute id="56965207" name="Neurology">selected</attribute></attr_type><comments/><affiliation seq="1"><inst/><dept/><person_title/><room/><addr1>Manila</addr1><addr2/><addr3/><city>Parañaque</city><province/><country country_code="US">United States</country><post_code>1700</post_code><phone/><fax/></affiliation><current_profile_affiliation><inst/><dept/><person_title/><room/><addr1>Manila</addr1><addr2/><addr3/><city>Parañaque</city><province/><country country_code="US">United States</country><post_code>1700</post_code><phone/><fax/></current_profile_affiliation><galleyDeliveryType/></user><user contact="false" is_staff="false" submitter="false" submitting_agent="false" user_id="63768771"><salutation>Dr.</salutation><first_name>Suzana</first_name><middle_name/><last_name>Herculano-Houzel</last_name><suffix/><degree>PhD</degree><email addr_type="primary">suzana.herculano@vanderbilt.edu</email><attr_type id="879" name="Keywords"><attribute id="14926697" name="neuroscience">selected</attribute><attribute id="85407186" name="brain evolution">selected</attribute><attribute id="14926698" name="comparative neuroanatomy">selected</attribute><attribute id="85407187" name="neuroanatomy">selected</attribute><attribute id="139593612" name="Evolution">selected</attribute><attribute id="139593613" name="comparative">selected</attribute><attribute id="139593614" name="development">selected</attribute><attribute id="139593615" name="cortex">selected</attribute><attribute id="139593616" name="cerebellum">selected</attribute><attribute id="139593617" name="birds">selected</attribute></attr_type><comments>Herculano-Houzel, Suzana (12493999), suzanahh@gmail.com  merged with this user on 31-Oct-2022 by Nedunchezhian, Sivanandini; </comments><orcid>0000-0002-1765-3599</orcid><orcid_id_validation>TRUE</orcid_id_validation><orcid_token_type>bearer</orcid_token_type><orcid_token_scope>[/authenticate, /orcid-profile/read-limited, /orcid-bio/update, /activities/update]</orcid_token_scope><orcid_token_expires_in>631138518</orcid_token_expires_in><affiliation seq="1"><inst>Vanderbilt University College of Arts and Science</inst><institution_id institution_id_type="Ringgold">118128</institution_id><dept>Psychology</dept><person_title/><room/><addr1>111 21st Ave S</addr1><addr2/><addr3/><city>Nashville</city><state>Tennessee</state><country country_code="US">United States</country><post_code>37240-2701</post_code><phone/><fax/></affiliation><affiliation seq="2"><inst>Vanderbilt University College of Arts and Science</inst><institution_id institution_id_type="Ringgold">118128</institution_id><dept> Biological Sciences</dept><person_title/><room/><addr1/><addr2/><addr3/><city>Nashville</city><state>Tennessee</state><country country_code="US">United States</country><post_code>37240-2701</post_code><phone/><fax/></affiliation><current_profile_affiliation><inst>Vanderbilt University College of Arts and Science</inst><institution_id institution_id_type="Ringgold">118128</institution_id><dept>Psychology</dept><person_title/><room/><addr1>111 21st Ave S</addr1><addr2/><addr3/><city>Nashville</city><state>Tennessee</state><country country_code="US">United States</country><post_code>37240-2701</post_code><phone/><fax/></current_profile_affiliation><galleyDeliveryType/></user><user contact="false" is_staff="false" submitter="false" submitting_agent="false" user_id="215116"><salutation>Dr.</salutation><first_name>Nicola</first_name><middle_name/><last_name>Palomero-gallagher</last_name><suffix/><degree/><email addr_type="primary">n.palomero-gallagher@fz-juelich.de</email><attr_type id="879" name="Keywords"><attribute id="11595572" name="Neuroanatomy">selected</attribute></attr_type><comments/><affiliation seq="1"><inst/><dept/><person_title/><room/><addr1>Institute of Medicine</addr1><addr2>Research Center Jnlich</addr2><addr3/><city>Jnlich</city><province/><country country_code="DE">Germany</country><post_code>52425</post_code><phone>49 2461 614790</phone><fax>49 2461 612820</fax></affiliation><current_profile_affiliation><inst/><dept/><person_title/><room/><addr1>Institute of Medicine</addr1><addr2>Research Center Jnlich</addr2><addr3/><city>Jnlich</city><province/><country country_code="DE">Germany</country><post_code>52425</post_code><phone>49 2461 614790</phone><fax>49 2461 612820</fax></current_profile_affiliation><galleyDeliveryType>Web</galleyDeliveryType></user><user contact="false" is_staff="false" submitter="false" submitting_agent="false" user_id="31873559"><salutation>Dr.</salutation><first_name>Song-Lin</first_name><middle_name/><last_name>Ding</last_name><suffix/><degree>M.D.</degree><email addr_type="primary">songd@alleninstitute.org</email><attr_type id="879" name="Keywords"><attribute id="40288503" name="Neuroanatomy">selected</attribute><attribute id="40288504" name="brain development">selected</attribute><attribute id="95137989" name="brain atlas">selected</attribute><attribute id="95137990" name="image segmentation">selected</attribute><attribute id="95137991" name="comparative neuroanatomy">selected</attribute></attr_type><comments/><orcid>0000-0002-7072-5272</orcid><orcid_id_validation>TRUE</orcid_id_validation><orcid_token_type>bearer</orcid_token_type><orcid_token_scope>[/authenticate, /orcid-profile/read-limited, /orcid-bio/update, /activities/update]</orcid_token_scope><orcid_token_expires_in>631138518</orcid_token_expires_in><affiliation seq="1"><inst>Allen Institute for Brain Science</inst><dept/><person_title/><room/><addr1>551 N 34th Street</addr1><addr2/><addr3/><city>Seattle</city><state>Washington</state><country country_code="US">United States</country><post_code>98103</post_code><phone/><fax/></affiliation><current_profile_affiliation><inst>Allen Institute for Brain Science</inst><dept/><person_title/><room/><addr1>551 N 34th Street</addr1><addr2/><addr3/><city>Seattle</city><state>Washington</state><country country_code="US">United States</country><post_code>98103</post_code><phone/><fax/></current_profile_affiliation><galleyDeliveryType/></user><user contact="false" is_staff="false" submitter="false" submitting_agent="false" user_id="111614676"><salutation/><first_name>Rosanna</first_name><middle_name/><last_name>Olsen</last_name><suffix/><degree/><email addr_type="primary">rolsen@research.baycrest.org</email><comments/><affiliation seq="1"><inst>Rotman Research Institute</inst><institution_id institution_id_type="Ringgold">63670</institution_id><dept/><person_title/><room/><addr1/><addr2/><addr3/><city/><province/><country/><post_code/><phone/><fax/></affiliation><current_profile_affiliation><inst>Rotman Research Institute</inst><institution_id institution_id_type="Ringgold">63670</institution_id><dept/><person_title/><room/><addr1/><addr2/><addr3/><city/><province/><country/><post_code/><phone/><fax/></current_profile_affiliation><galleyDeliveryType/></user><user contact="false" is_staff="false" submitter="false" submitting_agent="false" user_id="4184649"><salutation>Dr.</salutation><first_name>Douglas</first_name><middle_name>L</middle_name><last_name>Rosene</last_name><suffix/><degree>Ph.D.</degree><email addr_type="primary">drosene@bu.edu</email><attr_type id="879" name="Keywords"><attribute id="773511" name="limbic system">selected</attribute><attribute id="4417804" name="neuroanatomy">selected</attribute><attribute id="773512" name="cerebral cortex">selected</attribute><attribute id="4417805" name="neurotransmitter receptors">selected</attribute><attribute id="773513" name="neuroanatomy">selected</attribute></attr_type><comments>&#xD;
&#xD;
User ID: 895797 merged with this user on 21-Dec-2004 by Pikutis, Paul; User ID: 3379325 merged with this user on 25-Feb-2006 by Gordon, Adam&#xD;
Rosene, Douglas, drosene@cajal-1.bu.edu  [Last in: 17-Mar-2006 12:03 PM] merged with this user on 11-Mar-2013 by Gordon, Adam; </comments><affiliation seq="1"><inst>Boston University School of Medicine</inst><dept>Dept of Anatomy &amp; Neurobiology</dept><person_title/><room/><addr1>715 Albany St, W701</addr1><addr2>School of Medicine</addr2><addr3/><city>Boston</city><state>Massachusetts</state><country country_code="US">United States</country><post_code>02118</post_code><phone>617-638-4061</phone><fax>617-638-4922</fax></affiliation><affiliation seq="2"><inst>Yerkes National Primate Research Center</inst><dept> </dept><person_title/><room/><addr1>954 Gatewood</addr1><addr2>Emory University</addr2><addr3/><city>Atlanta</city><state>Georgia</state><country country_code="US">United States</country><post_code>30322</post_code><phone/><fax/></affiliation><current_profile_affiliation><inst>Boston University School of Medicine</inst><dept>Dept of Anatomy &amp; Neurobiology</dept><person_title/><room/><addr1>715 Albany St, W701</addr1><addr2>School of Medicine</addr2><addr3/><city>Boston</city><state>Massachusetts</state><country country_code="US">United States</country><post_code>02118</post_code><phone>617-638-4061</phone><fax>617-638-4922</fax></current_profile_affiliation><galleyDeliveryType/></user><user contact="false" is_staff="false" submitter="false" submitting_agent="false" user_id="105703156"><salutation/><first_name>Champion,</first_name><middle_name/><last_name>SN</last_name><suffix/><degree/><email addr_type="primary">sam.n.champion@gmail.com</email><comments/><galleyDeliveryType/></user><user contact="false" is_staff="false" submitter="false" submitting_agent="false" user_id="105703157"><salutation/><first_name>Frosch,</first_name><middle_name/><last_name>MP</last_name><suffix/><degree/><email addr_type="primary">MFROSCH@mgh.harvard.edu</email><comments/><galleyDeliveryType/></user><user contact="false" is_staff="false" submitter="false" submitting_agent="false" user_id="105822994"><salutation>Dr.</salutation><first_name>Williams, Emily</first_name><middle_name/><last_name>M</last_name><suffix/><degree/><email addr_type="primary">emilymercedeswillia@gmail.com</email><comments/><galleyDeliveryType/></user><user contact="false" is_staff="false" submitter="false" submitting_agent="false" user_id="103163803"><salutation>Dr.</salutation><first_name>Jean</first_name><middle_name/><last_name>Augustinack</last_name><suffix/><degree/><email addr_type="primary">JAUGUSTINACK@mgh.harvard.edu</email><attr_type id="879" name="Keywords"><attribute id="143436041" name="tau">selected</attribute><attribute id="143436042" name="medial temporal lobe">selected</attribute></attr_type><comments/><affiliation seq="1"><inst>Massachusetts General Hospital</inst><institution_id institution_id_type="Ringgold">2348</institution_id><dept/><person_title/><room/><addr1>149 - 13th St</addr1><addr2>Charlestown Navy Yard</addr2><addr3>Martinos Center for Biomedical Imaging, Suite 2301</addr3><city>Charlestown</city><state>Massachusetts</state><country country_code="US">United States</country><post_code>02129</post_code><phone>6177240429</phone><fax/></affiliation><current_profile_affiliation><inst>Massachusetts General Hospital</inst><institution_id institution_id_type="Ringgold">2348</institution_id><dept/><person_title/><room/><addr1>149 - 13th St</addr1><addr2>Charlestown Navy Yard</addr2><addr3>Martinos Center for Biomedical Imaging, Suite 2301</addr3><city>Charlestown</city><state>Massachusetts</state><country country_code="US">United States</country><post_code>02129</post_code><phone>6177240429</phone><fax/></current_profile_affiliation><galleyDeliveryType/></user><user contact="true" is_staff="false" submitter="true" submitting_agent="false" user_id="105822993"><salutation>Dr.</salutation><first_name>Rosenblum, Emma</first_name><middle_name/><last_name>W</last_name><suffix/><degree/><email addr_type="primary">ewrosenblum@mgh.harvard.edu</email><comments/><orcid>0009-0008-0574-4320</orcid><orcid_id_validation>TRUE</orcid_id_validation><orcid_token_type/><orcid_token_scope/><orcid_token_expires_in/><affiliation seq="1"><inst>Athinoula A Martinos Center for Biomedical Imaging</inst><institution_id institution_id_type="Ringgold">218916</institution_id><dept/><person_title/><room/><addr1/><addr2/><addr3/><city>Charlestown</city><province/><country country_code="US">United States</country><post_code>02129-2020</post_code><phone/><fax/></affiliation><current_profile_affiliation><inst>Athinoula A Martinos Center for Biomedical Imaging</inst><institution_id institution_id_type="Ringgold">218916</institution_id><dept/><person_title/><room/><addr1/><addr2/><addr3/><city>Charlestown</city><province/><country country_code="US">United States</country><post_code>02129-2020</post_code><phone/><fax/></current_profile_affiliation><galleyDeliveryType/></user></user_list><fundref_information><no_funders>False</no_funders><funder><preferred_label>National Institutes of Health</preferred_label><concept_id>http://dx.doi.org/10.13039/100000002</concept_id><grant_number>RF1AG072056</grant_number></funder></fundref_information><conversations/></article></article_set>
